# Supplementary material for: Development of prediction models of spontaneous ureteral stone passage through machine learning: Comparison with conventional statistical analysis
Source: PLoS One. 2021 Dec 1;16(12):e0260517. doi: 10.1371/journal.pone.0260517 (PMC8635399; doi:10.1371/journal.pone.0260517)
Supplement: S1 Data — (XLSX) [file pone.0260517.s001.xlsx]

## Sheet: SSP
SSN_ER	No	Sex	Date_birth	Date_ERIn	Date_Stonepassing	Height	Weight	BMI	체온	맥박수	Systol	Diastol	호흡수	CT_type	G_Sex	Age	MDRD_Sex	GFR	Time_FU	TimeAttack	G_First	SSP	G_SSP	G_upperlower	G_Side	UpperLower	StoneSize	G_aBlocker	G_Hydronephrosis	G_Radioopaque	G_StonePassing	multiplestone	G_케겔	G_Tx_Obsevatrion0_URS1_ESWL2_Lapa3_PNL4	AlbuminSerum	Alk.PhosSerum	ALTGPTSerum	ASTGOTSerum	Bacteria#RandomUrine	Basophil#Wholeblood	BasophilWholeblood	BilirubinRandomUrine	BloodRBCRandomUrine	BUNSerum	CalciumSerum	Cast#RandomUrine	CholesterolSerum	CreatinineSerum	CRPCReactiveProteinSerum
90150415I00314	400	M	1994-07-26	2015-04-15	2015-05-12	183	64	19.1108						Pre	1	21.0222	1		27	1	1	0	0	0	0	0	4	0	1	0	0	0	0	0
90180305I00322	767	F	1950-06-19	2018-03-05	2018-03-26									Pre_Post	0	68.6972	0.742		21	1	1	0	0	1	0	2	3.6	0	1	0	0	0	0	1
90180518I00280	807	F	1960-03-05	2018-05-18	2018-06-18									Pre_Post	0	59.05	0.742	142.586	31	2	0	0	0	1	0	2	3.5	0	1	1	0	0	0	1	4.2	170	25	26						12.2	8.9		213	0.45	1.4
90130317I00031	211	F	1949-01-09	2013-03-17	2013-04-03	158	57	22.8329	36.7	76	118	86	16	Pre_Post	0	65.1194	0.742	70.936	17	2	0	2	0	0	0	0	3	1	1	0	0	0	0	0	4.6	58	17	20	0	0.02	0.2	0	3	20	9.9	0	154	0.81
90120716I00321	147	M	1971-03-06	2012-07-16	2012-07-28	167	85	30.478	36	63	152	97	16	Pre_Post	1	41.9667	1	67.0513	12		0	2	0	1	1	2	4.8	1	1	0	0	0	0	0	4.6	116	32	25	13.1	0.03	0.3	0	0	11.9	9.2	0.1	253	1.19	3.3
90140916I00037	337	M	1961-03-11	2014-09-16	2014-11-05	176	67	21.6296	36.3	80	123	78	20	Pre_Post	1	54.2972	1	64.2579	50	2	0	2	0	0	1	0	3	0	1	1	0	0	0	0	4.3	75	21	25	4.7	0.01	0.1		0	13.9	8.9	0.9	166	1.18	0.4
90141216I00023	368	M	1972-08-06	2014-12-16	2015-01-14	173	76	25.3934	36.5	101	148	99	16	Pre_Post	1	42.9778	1	86.5359	29	1	1	0	0	0	1	0	4	0	1	1	0	0	0	0	4.1	57	13	20	6.6	0.04	0.4		2	21.2	8.4	0.4	224	0.95	3.2
90150917I00159	511	F	1980-04-29	2015-09-17	2015-10-02	158	51	20.4294	37.3	76	124	77	20	Pre_Post	0	35.9	0.742	93.1978	15	1	1	0	0	0	1	0	3	0	1	1	0	0	0	0	4.7	53	10	24	0	0.01	0.1		0	13.5	9.1	0	185	0.71	0.4
90110814I00107	33	M	1971-11-07	2011-08-14	2011-08-23	173	56	18.7109						Pre_Post	1	40.3472	1	111.699	9		0	2	0	0	0	0	4	0	1	0	0	0	0	0	4.3	64	11	11	8.3	0.06	0.7	0	2	18.8	8.8	7.8	154	0.77
90130420I00190	218	F	1956-10-26	2013-04-20	2013-09-16	152	54	23.3726						Pre_Post	0	57.3056	0.742	127.033	149	2	0	2	0	0	0	0	4	0	1	0	0	0	0	0	4.8	104	23	20	3.6	0.01	0.2	0	0	22.3	10.5	0	263	0.5
90150421I00045	404	M	1959-01-27	2015-04-21	2015-04-29	168	61	21.6128	36	82	129	80	18	Pre_Post	1	57.05	1	80.7193	8		0	0	0	0	0	0	4	1	0	1	0	0	0	0	4.7	49	13	15	8.2	0.03	0.2		0	12.2	9.4	0.5	181	0.96	0.4
90111010I00164	61	F	1951-12-10	2011-10-10	2011-10-26	156	65	26.7094	36	81	133	94	16	Pre_Post	0	60.7056	0.742	54.5296	16	1	1	0	0	0	1	0	4	0	1	1	0	0	0	0	4.3	136	88	69	47.1	0.03	0.3	0	3	18.5	8.5	5	298	1.03	6.7
90111124I00236	75	M	1985-10-25	2011-11-24	2011-12-16				36	77	147	99	18	Pre	1	26.4611	1	79.7895	22	2	0	2	0	0	1	0	4	0	1	0	0	0	0	0	5	86	15	18	59.1	0.04	0.3	0	3	22.4	8.9	4.2	160	1.11	0.78
90131014I00036	260	M	1952-09-17	2013-10-14	2013-11-20	154	64	26.986						Pre_Post	1	61.9639	1	78.4331	37	2	0	2	0	0	1	0	3	1	1	0	0	0	0	0	4.5	95	31	33	445.8	0.05	0.6	0	3	14.1	8.9	0	195	0.97
90130704I00191	240	M	1986-02-11	2013-07-04	2013-07-19	162	50	19.052	37.3	83	155	99	13	Pre	1	27.7917	1	77.3875	15	2	0	2	0	0	0	0	3	0	1	0	0	0	0	0	4.7	94	60	41	9.4	0.06	0.6	0	3	15.4	9.6	0.8	215	1.13
90180528I00125	811	F	1956-11-11	2018-05-28	2018-06-18	151.6	47.6	20.7114	36.2	70	130	80	18	Pre_Post	0	62.4389	0.742	140.98	21	1	1	0	0	1	0	2	4.1	0	0	1	0	0	0	1	4.8	109	30	29	0	0.05	0.4	0	2	13	9.6	0	259	0.45	1.8
90111020I00062	63	M	1980-12-19	2011-10-20	2011-11-04				36	76	139	89	18	Pre_Post	1	31.2833	1	153.893	15	2	0	2	0	0	1	0	4	1	1	0	0	0	0	0	4.9	65	20	25	18.4	0.09	1.6	0	3	14.5	9.5	1.7	222	0.61
90120704I00045	142	F	1959-07-17	2012-07-04	2012-07-20				36.5	80	150	90	18	Pre_Post	0	53.7389	0.742	93.42	16	2	0	2	0	0	1	0	3	0	1	0	0	0	0	0	4.9	69	38	36	22.1	0.07	0.8	0	1	11	9.4	1.4	174	0.66
90150911I00034	508	M	1968-02-12	2015-09-11	2015-10-27	172	73.5	24.8445						Pre_Post	1	48.2722	1	106.113	46	1	1	0	0	0	1	0	3	0	1	1	0	1	0	0	4.6	67	20	21	0	0.03	0.3		0	11.1	8.7	0	207	0.78	0.8
90120510I00087	128	F	1960-06-14	2012-05-10	2012-05-18	154	50	21.0828						Pre_Post	0	52.6611	0.742	177.382	8		0	2	0	0	0	0	3	0	1	1	0	0	0	0	4.4	69	32	35	42.5	0.02	0.4	0	1	12.3	10.2	0.3	147	0.38
90150928I00063	517	M	1945-08-22	2015-09-28	2015-10-08	165	60	22.0386	36.4	71	152	87	20	Pre	1	71.1222	1	47.9581	10		0	0	0	1	0	1	4	0	1	0	0	0	0	0	4.4	80	29	28	0	0.03	0.2		0	31.5	8.9	0	214	1.45	5.2
90120605I00135	133	M	1966-03-03	2012-06-05	2012-06-22	170	79	27.3356						Pre_Post	1	46.9333	1	87.116	17	2	0	2	0	0	1	0	4	0	1	0	0	0	0	0	4.7	55	23	20	112.4	0.03	0.3	0	3	22.1	9.8	1.3	161	0.93
90150619I00029	437	M	1958-07-15	2015-06-19	2015-07-07	170	65	22.4913	35.9	69	125	84	19	Pre	1	57.7583	1	103.853	18	1	1	0	0	1	1	2	4	0	1	0	0	0	0	0	4.3	54	25	27	0	0.05	0.7		2	21.7	8.9	0	204	0.77	2.2
90180328I00187	782	M	1966-12-26	2018-03-28	2018-04-23	163	79	29.7339	36.4	80	131	91	18	Pre_Post	1	52	1	62.3778	26	3	0	0	0	0	1	0	4.6	0	1	1	0	0	1	1	4.4	79	39	38	0	0.04	0.3	0	1	22.2	8.8	0	193	1.22	18.2
90110702I00071	18	M	1972-10-30	2011-07-02	2011-10-21									Pre	1	39.2333	1	93.8275	111	2	0	2	0	0	0	0	3	0	1	0	0	0	0	0	4.6	55	20	14	15.7	0.03	0.4	0	3	14.5	9.5	0.1	189	0.9
90141004I00202	344	M	1928-10-27	2014-10-04	2014-11-04	165	59	21.6713	36.4	70	147	77	18	Pre	1	87.1889	1	62.6357	31	1	1	0	0	1	0	2	4	0	1	1	0	0	0	0	4.4	100	18	18	4.6	0.06	0.6		1	20	9.1	0	165	1.11
90150624I00017	444	F	1965-08-25	2015-06-24	2015-07-22	160	60	23.4375						Pre_Post	0	50.5556	0.742	59.938	28	1	1	0	0	1	0	2	3	0	1	0	0	0	0	0	4.5	84	29	28	0	0.03	0.2		1	11.4	8.7	0	177	0.98
90110525I00113	3	M	1979-12-07	2011-05-25	2011-06-08				36.7	71	145	104	20	Pre_Post	1	31.9222	1	115.406	14		0	2	0	1	1	1	3	0	1	0	0	0	0	0	4.6	65	13	17	10.1	0.08	1.7	0	3	13.2	9.7	4.6	178	0.78
90110819I00036	35	F	1970-03-09	2011-08-19	2011-09-02	160	85	33.2031	36.5	101	128	79	20	Pre_Post	0	42.05	0.742	156.774	14	2	0	2	0	0	1	0	3	0	1	0	0	0	0	0	4.2	67	49	42	4.6	0.05	0.5	0	3	7.1	9.2	2.4	242	0.44
90110921I00046	43	M	1985-09-13	2011-09-21	2011-10-07	180	71	21.9136						Pre_Post	1	26.4	1	82.3913	16	2	0	2	0	1	1	2	4	0	1	0	0	0	0	0	4.6	47	40	20	6.4	0.17	1.4	0	3	17.1	9.2	0.6	254	1.08
90120501I00108	122	M	1987-04-29	2012-05-01	2012-06-01	173	68	22.7204	36.5	79	157	89	18	Pre_Post	1	25.3722	1	146.622	31	2	0	2	0	0	1	0	3	0	1	0	0	0	0	0	4.7	93	14	16	31.4	0.06	0.6	0	3	12.5	9.5	6.9	171	0.66
90121226I00020	189	M	1975-01-23	2012-12-26	2013-01-11				36.5	80	123	85	20	Pre	1	38.4778	1	97.9569	16	2	0	2	0	1	1	1	3	0	1	0	0	0	0	0	4.8	57	64	34	3.7	0.02	0.2	0	3	13	9.5	2.1	172	0.87	10.4
90130723I00241	244	M	1968-06-05	2013-07-23	2013-08-09	168	62	21.9671	36.3	76	131	80	16	Pre_Post	1	45.7889	1	82.4193	17	2	0	2	0	0	1	0	3	0	1	0	0	0	0	0	5.2	46	13	17	14.7	0.04	0.4	0	3	14.6	9.2	3.7	159	0.98
90130911I00026	253	M	1954-01-21	2013-09-11	2013-09-28	168	60	21.2585	36.3	66	111	64	20	Pre_Post	1	60.5083	1	118.745	17	2	0	2	0	0	1	0	4	0	1	1	0	0	0	0	5	82	8	17	6.6	0.05	0.6	0	3	21.8	9.9	0	190	0.68	5
90130917I00149	255	F	1966-02-27	2013-09-17	2013-10-11	160	67	26.1719	35.9	74	179	110	20	Pre_Post	0	48.2472	0.742	102.631	24	2	0	2	0	0	1	0	3	0	1	0	0	0	0	0	4.3	43	15	16	49.9	0.02	0.2	0	3	12.7	9.6	1.7	189	0.62	2.4
90140212I00027	287	M	1981-03-15	2014-02-12	2014-03-22				36	69	115	76	12	Pre_Post	1	33.3944	1	114.355	38	2	0	2	0	1	1	1	4	1	1	0	0	0	0	0	4.7	64	17	16	1062	0.13	1.2		3	18.9	10.1	0.5	200	0.78
90140502I00254	308	M	1977-09-08	2014-05-02	2014-05-09				36	70	124	76	20	Pre_Post	1	37.1806	1	94.8567	7	1	1	0	0	0	1	0	2	0	1	0	0	0	0	0	4.6	63	17	22	2.7	0.05	0.5		2	12	8.7	0	210	0.9	0.6
90140905I00083	333	F	1944-12-08	2014-09-05	2014-09-12	157	55	22.3133						Pre_Post	0	70.7583	0.742	91.5388	7		0	2	0	0	1	0	3	0	1	1	0	0	0	0	4.2	49	15	26	19.4	0.03	0.4		3	14.6	9.2	0.9	193	0.64	0.5
90141216I00186	369	F	1953-03-05	2014-12-16	2015-01-06	162	73	27.8159	36.2	68	120	80	12	Pre_Post	0	62.6833	0.742	75.7896	21	1	1	0	0	0	1	0	3	0	1	0	0	0	0	0	4.7	77	30	24	176.7	0.04	0.3		3	15.3	9.3	1.2	164	0.77	0.8
90150107I00213	378	F	1967-08-15	2015-01-07	2015-01-24	160	57	22.2656	36.5	84	135	77	20	Pre_Post	0	48.0889	0.742	117.926	17	1	1	0	0	1	1	1	3	0	1	0	0	0	0	0	4.6	62	20	21	15.7	0.04	0.4		3	11.5	8.6	1.3	152	0.55	0.2
90150120I00052	381	F	1988-07-24	2015-01-20	2015-03-31	157	43	17.4449						Pre	0	26.8778	0.742	86.121	70	1	1	0	0	1	1	2	3	0	1	1	0	0	0	0	4.7	74	10	16	3.6	0.02	0.3		3	13.7	9.5	1.6	157	0.8	0.1
90150829I00005	500	M	1970-04-25	2015-08-29	2015-09-08				36.9	81	124	73	16	Pre_Post	1	46.0056	1	142.304	10	1	1	0	0	0	1	0	4	0	1	1	0	0	0	0	4.2	95	11	17	1	0.05	0.6		1	13.6	8.6	0	162	0.61	1.8
90160725I00281	640	M	1980-09-05	2016-07-25	2016-08-12				36.5	100	126	83	20	Pre_Post	1	36.4083	1	83.3926	18	1	1	0	0	0	1	0	3	0	1	1	0	0	0	0	4.9	140	55	34	0	0.05	0.4		3	15.3	9.4	0	268	1.01	3.7
90160823I00043	663	M	1947-03-07	2016-08-23	2016-09-21	168	70	24.8016						Pre_Post	1	70.4778	1	75.5107	29	2	0	1	1	1	1	1	4	0	1	0	0	0	0	0	4.5	90	29	30	0	0	0		3	24.1	9.6	0	189	0.98	0.5
90160928I00042	680	F	1970-01-13	2016-09-28	2016-10-20				37.2	67	114	75	16	Pre_Post	0	47.3889	0.742	82.6911	22	1	1	0	0	1	1	2	4.6	0	1	0	0	0	1	0	4.3	80	11	18	0	0.01	0.1		3	12.9	8.7	0	175	0.75
90170130I00040	713	M	1966-08-13	2017-01-30	2017-02-15	175	75	24.4898	36.1	77	119	83	24	Pre	1	51.2028	1	90.0441	16	2	1	1	1	0	1	0	4	0	1	1	0	0	0	0	4.4	85	18	21	0	0.03	0.5		3	15.8	8.7	0	213	0.89	0.2
90180420I00234	797	M	1979-11-18	2018-04-20	2018-05-09				36	81	137	99	16	Pre_Post	1	38.9806	1	110.82	19	1	1	0	0	0	1	0	2.7	0	1	1	0	0	0	0	4.7	89	64	35	0	0.02	0.4	0	3	21.4	9.1	0	185	0.78	0.9
90110523I00191	1	F	1943-09-15	2011-05-23	2011-06-08	150	45	20	36	116	168	92	18	Pre	0	68.6722	0.742	92.0966	16	1	1	0	0	0	0	0	4	0	1	0	0	0	0	0	4.1	48	21	19	3.6	0.02	0.3	0	3	25.1	9.1	0.6	142	0.64
90110630I00235	16	F	1959-12-22	2011-06-30	2011-07-15	160	58	22.6562	36.2	63	125	76	20	Pre_Post	0	52.2722	0.742	106.923	15		0	2	0	1	0	2	3	1	1	0	0	0	0	0	3.9	64	10	16	123	0.04	0.7	0	3	23.1	8.7	1.5	232	0.59
90110705I00144	19	M	1959-01-30	2011-07-05	2011-07-19				36.5	73	142	84	16	Pre_Post	1	53.1917	1	92.9567	14	1	1	0	0	1	0	1	3	0	1	0	0	0	0	0	4.9	47	21	26	0.9	0.05	0.6	0	3	16.6	9.8	0.4	162	0.86
90110805I00041	29	M	1984-02-10	2011-08-05	2011-08-12				36	82	114	92	18	Pre_Post	1	27.8833	1	122.229	7	2	0	2	0	0	0	0	3.8	0	1	0	0	0	0	0	4.6	49	55	157	4.6	0.06	0.6	0	3	10.9	9.7	0.9	214	0.76
90110926I00247	50	M	1986-10-30	2011-09-26	2011-10-14				36	88	96	134	20	Pre_Post	1	25.2694	1	81.3849	18	1	1	0	0	1	0	2	4	0	1	1	0	0	0	0	5	64	52	27	22.1	0.14	0.6	0	3	18.5	9.9	1	281	1.1
90120310I00055	110	M	1980-03-16	2012-03-10	2012-03-27				36	78	123	56	18	Pre_Post	1	32.45	1	116.748	17	1	1	0	0	1	0	2	3	0	1	0	0	0	0	0	4.6	52	20	19	2.7	0.1	1.1	0	3	10.9	9.6	3.1	166	0.77
90120411I00169	117	F	1975-04-05	2012-04-11	2012-04-27	165	59	21.6713	36.1	99			16	Pre	0	37.5583	0.742	86.6874	16	2	0	2	0	0	0	0	2	0	1	0	0	0	0	0	4.5	45	23	22	7.3	0.03	0.4	0	3	15.4	9.2	4.6	194	0.75
90120612I00317	135	F	1962-09-09	2012-06-12	2012-06-27	168	60	21.2585	36	86	132	78	18	Pre_Post	0	50.4833	0.742	67.0049	15	2	0	2	0	0	0	0	3	0	1	0	0	0	0	0	4.5	47	13	19	57.6	0.05	0.5	0	3	11.2	10	1.6	193	0.89	0.3
90120804I00105	157	M	1980-10-06	2012-08-04	2012-08-11	178	88	27.7743						Pre_Post	1	32.2917	1	110.23	7	1	1	0	0	1	0	2	4	0	1	1	0	0	0	0	5.1	52	50	25	11	0.03	0.4	0	3	13.2	9.9	2.9	197	0.81
90120823I00152	163	M	1963-11-13	2012-08-23	2012-08-31	160	73	28.5156	36.5	86	123	78	18	Pre_Post	1	49.4889	1	104.038	8		0	2	0	1	0	2	2	0	1	0	0	0	0	0	4.6	53	37	24	5.6	0.07	0.8	0	0	12.8	9.8	0.1	201	0.79	0.78
90120831I00240	165	M	1983-03-14	2012-08-31	2012-09-07				36.7	70	130	91	20	Pre_Post	1	29.8972	1	108.86	7	2	0	2	0	1	0	2	3	0	1	0	0	0	0	0	5.2	72	39	23	27.7			0	3	14.4	9.8	0.1	283	0.83	1.7
90120918I00087	170	M	1957-10-30	2012-09-18	2012-09-25	172	72	24.3375	36.1	63	179	122	20	Pre_Post	1	55.6861	1	87.3888	7	1	1	0	0	1	0	2	4	1	1	0	0	0	0	0	4.5	65	16	19	20.7	0.06	0.7	0	3	5.3	9.1	0.3	153	0.9
90121108I00147	182	M	1961-05-19	2012-11-08	2012-11-23	171	75	25.6489		73			11	Pre_Post	1	52.225	1	90.8606	15	2	0	2	0	0	0	0	4	0	1	0	0	0	0	0	5	64	29	21	5.6	0.1	0.9	0	3	18.6	10.1	2.6	140	0.88
90130211I00061	199	M	1972-12-21	2013-02-11	2013-02-27	173	76	25.3934	36.5	71	149	105	20	Pre	1	40.7278	1	106.675	16	2	0	2	0	0	0	0	3	0	1	0	0	0	0	0	4.9	78	20	19	17	0.04	0.5	0	3	11.3	9.5	0.1	191	0.8
90130220I00061	206	M	1979-04-05	2013-02-20	2013-03-08				36	69	176	110	20	Pre_Post	1	34.375	1	88.3988	16	2	0	2	0	0	0	0	4	1	1	0	0	0	0	0	4.8	60	37	27	1.8	0.06	0.6	0	3	12.7	9.7	0.4	193	0.97
90130516I00044	225	M	1955-04-25	2013-05-16	2013-08-14	170	70.9	24.5329	36	80	115	77	16	Pre	1	58.9056	1	81.1714	90	2	0	2	0	0	0	0	4	1	1	0	0	0	0	0	4.5	48	18	18	5.5	0.05	0.6	0	3	17.9	9	0	169	0.95	1.1
90130615I00145	235	M	1972-12-25	2013-06-15	2013-07-13				36.5	78	142	90	20	Pre	1	41.0611	1	120.268	28	2	0	2	0	0	0	0	4	0	1	1	0	0	0	0	4.8	65	21	22	146.1	0.05	0.6	0	3	12.8	9.7	1.8	204	0.72
90131016I00080	261	M	1972-08-02	2013-10-16	2013-11-01				36.5	88	144	102	18	Pre	1	41.8056	1	91.4521	16	2	0	2	0	0	0	0	3	1	1	0	0	0	0	0	4.9	45	17	18	2.8	0.04	0.5	0	3	15.3	9.9	0	210	0.91
90140308I00098	296	M	1964-10-15	2014-03-08	2014-05-23	172	73	24.6755	36.5	65	128	78	20	Pre_Post	1	50.1139	1	98.0236	76	1	1	0	0	1	0	2	4	0	1	0	0	0	0	0	4.9	59	23	20	659.4	0.03	0.5		3	20.8	10.3	0.3	210	0.83	0.9
90140313I00227	297	M	1985-04-28	2014-03-13	2014-04-11									Pre_Post	1	29.2944	1	74.2841	29	1	1	0	0	0	0	0	2	0	1	0	0	0	0	0	5.1	51	24	26	550.6	0.09	0.9		3	17.6	10.3	0.3	246	1.16
90140503I00008	309	M	1994-03-15	2014-05-03	2014-05-30	175	80	26.1224	36.7	53	161	84	17	Pre_Post	1	20.4278	1	103.142	27	1	1	0	0	0	0	0	4	0	1	1	0	0	0	0	4.9	70	71	28	6.4	0.08	0.7		3	10	9.5	0.6	187	0.93
90140817I00038	328	M	1995-12-14	2014-08-17	2014-09-12	180	95	29.321						Pre_Post	1	18.9472	1	97.4391	26		0	2	0	0	0	0	2	0	1	0	0	0	0	0	4.4	96	38	19	0	0.05	0.4		3	11.3	8.9	1.7	152	0.99	27
90140819I00028	330	M	1971-09-06	2014-08-19	2014-08-26	172	55	18.5911						Pre	1	43.5778	1	100.844	7		0	2	0	0	0	0	4.4	0	1	1	0	0	0	0	4.6	105	25	34	20.3	0.06	0.5		3	11.2	9	0.6	257	0.83	0.4
90141114I00241	355	M	1959-10-14	2014-11-14	2014-11-21	170	73	25.2595	36.7	101	148	87	15	Pre_Post	1	55.8889	1	69.273	7	1	1	0	0	1	0	2	4	0	1	0	0	0	0	0	4.7	92	44	34	16	0.04	0.3		3	15.7	8.7	0.1	207	1.1	2
90141128I00001	360	M	1984-02-13	2014-11-28	2014-12-05	173	70	23.3887	36.5	65	118	86	12	Pre_Post	1	31.2389	1	103.563	7	1	1	0	0	1	0	2	3	0	1	1	0	0	0	0	4.5	104	30	26	8.3	0.04	0.4		3	14.5	9.2	0.1	204	0.86	1.1
90150429I00046	411	M	1941-02-08	2015-04-29	2015-08-06	173.9	79	26.1233						Pre	1	75.3	1	42.0118	99	1	1	0	0	0	0	0	4	0	1	0	0	0	0	0	3.9	62	20	27	12.9	0.04	0.6		3	21.3	8.5	0.6	194	1.61	0.9
90150503I00095	412	M	1963-06-24	2015-05-03	2015-06-08	187	68	19.4458	36.8	79	143	89	20	Pre_Post	1	52.6139	1	105.839	36	1	1	0	0	1	0	2	4	1	1	1	0	0	0	0	4.3	63	17	19	2.8	0.03	0.4		3	14.6	9.1	0	142	0.77	0.5
90151025I00190	541	M	1963-09-15	2015-10-25	2015-11-12	169	66	23.1084	36.2	81	143	99	20	Pre	1	52.8694	1	107.342	18	2	0	2	0	1	0	2	4	0	1	0	0	0	0	0	5.1	104	44	26	0	0.04	0.3		3	17.3	9.2	0	130	0.76	3
90151115I00169	552	M	1949-11-22	2015-11-15	2015-12-12	168	86.25	30.5591	36	79	101	72	20	Pre	1	66.9417	1	57.0945	27	1	1	0	0	1	0	2	4	1	1	0	0	0	0	0	4.3	70	28	43	0	0.02	0.2		2	22.4	9	0	118	1.26	0.8
90160104I00122	583	M	1981-02-03	2016-01-04	2016-01-06	170	78	26.9896						Pre_Post	1	35.425	1	111.344	2	1	1	0	0	0	0	0	3	0	1	1	0	1	0	0	4.8	73	31	27	11	0.05	0.6		3	13.3	9.2	0	188	0.79	0.6
90160125I00233	592	M	1953-03-07	2016-01-25	2016-02-03	164	64	23.7954						Pre_Post	1	63.8028	1	71.9448	9	1	1	0	0	1	0	2	4	0	1	1	0	0	0	0	4.8	96	22	24	1	0.04	0.4		3	23.4	9.5	0	239	1.04	0.6
90170121I00040	707	M	1960-03-18	2017-01-21	2017-02-15				36.5	58	154	89	20	Pre	1	57.675	1	86.7684	25	1	1	0	0	1	0	2	4.1	1	1	0	0	0	0	0	4.8	64	21	26	2	0.04	0.5		3	13.7	9.1	0	222	0.9	1.5
90180420I00041	796	M	1983-10-09	2018-04-20	2018-05-16									Pre_Post	1	35.0333	1	99.8397	26	2	0	0	0	1	0	2	3.3	0	1	0	0	0	1	0	4.7	94	25	21	2	0.03	0.3	0	3	14.2	9.2	0	176	0.87	0.6
90131016I00271	262	F	1964-07-05	2013-10-16	2013-11-01				36.7	82	163	102	20	Pre_Post	0	50	0.742	73.7921	16	2	0	2	0	1	1	2	4	1	1	0	0	0	0	0	4.3	66	38	41	915.5	0.03	0.3	0	3	13.3	9.6	4.8	170	0.82
90140920I00019	341	F	1955-05-08	2014-09-20	2014-09-30	159.4	60.9	23.9685						Pre_Post	0	60.2361	0.742	103.889	10		0	2	0	0	0	0	1.2	0	1	1	0	0	0	0	4.3	129	51	50	46.2	0.06	0.6		2	18.3	9.2	2	169	0.59	0.3
90120819I00061	161	F	1966-03-02	2012-08-19	2012-09-04	161.3	53.1	20.4092						Pre_Post	0	47.1444	0.742	60.0859	16	1	1	0	0	1	1	2	4	0	1	0	0	0	0	0	4.3	44	14	29	68.9	0.02	0.4	0	3	16.7	9.3	19.8	133	0.99	0.2
90141102I00078	351	M	1986-09-05	2014-11-02	2014-11-25	170	65	22.4913	36.4	84	152	89	18	Pre_Post	1	28.5694	1	100.068	23	2	0	2	0	1	1	2	4	0	1	1	0	0	0	0	4.8	68	18	17	59.1	0.04	0.3		3	11.1	9.4	0.1	164	0.9	0.3
90111022I00184	66	F	1990-03-07	2011-10-22	2011-11-12	165	51	18.7328	36.4	60	90	53	16	Pre	0	21.9417	0.742	88.4652	21	2	0	2	0	1	0	2	4	0	1	0	0	0	0	0	4.4	67	9	20	893.5	0.01	0.2	0	3	11.2	8.7	4.1	207	0.81
90120526I00036	130	F	1951-12-03	2012-05-26	2012-06-12	159	62	24.5243						Pre_Post	0	61.3611	0.742	80.9515	17	1	1	0	0	0	0	0	4	0	1	0	0	0	0	0	4.5	71	16	17	3317.7	0.05	0.9	0	3	19.1	9.5	0.4	190	0.73
90131211I00069	270	M	1983-05-30	2013-12-11	2013-12-27				36.5	93	155	94	18	Pre_Post	1	30.9806	1	106.593	16	2	0	2	0	0	0	0	3	1	1	0	0	0	0	0	4.9	36	27	20	126.6	0.04	0.6	0	3	8.8	9.9	6.9	178	0.84	0.78
90151006I00191	525	M	1966-07-05	2015-10-06	2015-10-13									Pre	1	49.9722	1	92.8947	7	1	1	0	0	0	0	0	4	0	1	1	0	0	0	0	4.8	88	98	112	0	0.05	0.7		2	17.2	9.6	0	138	0.87	2.7
90150625I00016	447	M	1961-05-10	2015-06-25	2015-07-10	172	78	26.3656	36.4	56	161	92	20	Pre_Post	1	54.9139	1	59.9858	15	1	1	0	0	1	1	1	3	1	1	1	0	0	0	0	4.6	77	34	22	0	0.02	0.2		0	25.4	9.4	0	236	1.25	7.6
90120420I00166	121	M	1969-06-12	2012-04-20	2012-05-04	170	70	24.2215	36	99	123	99	12	Pre	1	43.4806	1	67.2221	14	2	0	2	0	0	1	0	4	0	1	0	0	0	0	0	5.1	38	63	35	9.2	0.09	0.7	0	2	11.6	9.8	3.3	242	1.18	4.9
90160213I00236	601	F	1966-08-09	2016-02-13	2016-04-05	157	59	23.9361						Pre_Post	0	50.2361	0.742	49.4028	52	1	1	0	0	0	0	0	4	0	1	1	0	0	0	0	4.5	95	15	25	8	0.03	0.2		3	24.7	9.4	0	179	1.16	7.2
90150413I00227	399	M	1942-12-15	2015-04-13	2015-04-27									Pre_Post	1	73.3806	1	63.5437	14	1	1	0	0	1	1	2	2.4	1	1	1	0	0	0	0	3.5	51	15	18	4.7	0.04	0.5		3	22.7	8.6	0.4	136	1.13	106.4
90111012I00138	62	F	1949-05-25	2011-10-12	2011-10-19	165.6	68	24.7964	36.5	66	123	72	20	Pre_Post	0	63.2917	0.742	93.6347	7	2	0	2	0	0	0	0	4	0	1	0	0	0	0	0	4.8	68	16	23	17.5	0.03	0.3	0	3	23.5	9.7	2.8	239	0.64	2.7
90120304I00143	108	M	1946-04-07	2012-03-04	2012-03-20									Pre_Post	1	66.8694	1	66.7959	16		0	2	0	1	0	1	4	0	1	1	0	0	0	0	4.7	75	25	28	3.6	0.04	0.5	0	3	26.7	10.3	0	226	1.1
90150907I00023	505	M	1960-10-05	2015-09-07	2015-09-15	166.4	74	26.7255						Pre_Post	1	55.7222	1	63.3014	8	1	1	0	0	0	0	0	3	0	1	1	0	0	0	0	4.3	62	21	23	0	0.02	0.2		3	26.2	9.1	2	186	1.19	1
90111003I00140	56	F	1964-10-01	2011-10-03	2011-10-19				36.5	77	128	88	20	Pre_Post	0	47.6889	0.742	118.126	16	2	0	2	0	0	1	0	4	0	1	0	0	0	0	0	4.2	62	22	16	147.9	0.02	0.3	0	3	16.7	9.1	4.6	192	0.55
90120212I00038	96	M	1972-07-16	2012-02-12	2012-02-03				36.2	79	152	110	15	Pre_Post	1	40.1528	1	88.8166			0	2	0	0	1	0	3	0	1	0	0	0	0	0	4.7	70	32	21	15.7	0.04	0.3	0	3	12.6	9.7	4.5	171	0.94
90121231I00057	192	M	1987-03-17	2012-12-31	2013-07-19	177	63	20.1092	36.5	84	130	85	20	Pre	1	26.1694	1	120.157	200	2	0	2	0	1	1	2	3	0	1	1	0	0	0	0	4.6	54	11	15	5.5	0.06	0.6	0	3	13.8	9.2	15.7	175	0.78
90130702I00078	238	M	1984-11-21	2013-07-02	2013-08-09	168	68	24.093	36.5	93	123	60	20	Pre_Post	1	29.0278	1	106.546	38	2	0	2	0	1	1	2	4	1	1	0	0	0	0	0	5	80	11	15	44.3	0.09	1.5	0	3	9.7	9.2	2.4	202	0.85
90131013I00148	259	F	1987-12-22	2013-10-13	2013-10-30	172	58	19.6052						Pre_Post	0	26.1861	0.742	104.438	17	2	0	2	0	0	1	0	3	1	1	0	0	0	0	0	4.8	42	8	13	2117.5	0.02	0.5	0	3	13	9.3	2.3	151	0.68	0.78
90140105I00033	280	F	1985-11-02	2014-01-05	2014-01-24	161	60	23.1473	36.8	99	141	88	20	Pre_Post	0	28.5861	0.742	106.191	19	2	0	2	0	0	1	0	4	1	1	0	0	0	0	0	4.7	45	23	18	553.7	0.06	0.7		3	11.2	9.4	2.7	192	0.66
90140117I00256	282	M	1981-08-05	2014-01-17	2014-02-05				36.5	79	118	78	18	Pre_Post	1	32.925	1	102.463	19		0	2	0	0	1	0	3	1	1	1	0	0	0	0	4.9	78	10	14	391.2	0.05	0.5		3	14.4	9.7	0.4	182	0.86
90140711I00351	320	M	1961-03-20	2014-07-11	2014-07-23	170	70	24.2215						Pre_Post	1	54.0861	1	69.7356	12	1	1	0	0	0	1	0	4	1	1	0	0	0	0	0	4.8	61	44	29	17				3	17.8	9.3	2	201	1.1
90150616I00042	434	F	1985-09-13	2015-06-16	2015-06-30	160	50	19.5312	36.1	71	113	81	20	Pre_Post	0	30.1889	0.742	106.888	14	1	1	0	0	0	1	0	4	0	1	0	0	0	0	0	4.6	72	13	24	2	0.05	1		3	10.6	8.9	0	171	0.65
90150621I00148	441	F	1952-03-25	2015-06-21	2015-07-07	162	58	22.1003	36.5	60	141	96	20	Pre_Post	0	64.1611	0.742	80.2216	16	1	1	0	0	0	1	0	3	0	1	1	0	0	0	0	4.3	66	28	28	0	0.03	0.4		3	15.3	8.9	2	274	0.73	0.8
90150711I00019	460	F	1953-02-23	2015-07-11	2015-08-08	168	70	24.8016	36.3	71	108	73	18	Pre_Post	0	63.2861	0.742	48.5874	28	1	1	0	0	0	1	0	3	0	1	0	0	0	0	0	4.6	52	17	25	0	0.03	0.3		3	18.1	9.1	2	213	1.13	0.6
90161201I00245	701	F	1997-04-19	2016-12-01	2016-12-22	157	49	19.8791	36.5	65	123	81	20	Pre_Post	0	19.9056	0.742	91.5344	21	1	1	0	0	1	1	1	4.8	0	1	1	0	0	1	0	4.6	118	9	17	0	0.01	0.1		3	14.3	9.3	0	157	0.8	2.4
90170126I00131	710	F	1931-04-16	2017-01-26	2017-02-15									Pre_Post	0	87.0333	0.742	64.1309	20	1	1	0	0	1	1	2	0.4	1	1	1	0	0	0	0	4	111	14	26	0	0.04	0.3	0	3	20.5	9.2	0	217	0.84	0.4
90131231I00060	279	M	1963-09-25	2013-12-31	2014-01-21	167.9	81.6	28.946	36.3	78	130	80	18	Pre_Post	1	51	1	95.0281	21	1	1	0	0	0	0	0	3	0	1	0	0	0	0	0	4.1	74	72	62	531	0.06	0.7		3	11.5	9.1	0	165	0.85
90140204I00099	285	M	1983-06-08	2014-02-04	2014-02-14									Pre_Post	1	31.1083	1	119.543	10		0	2	0	0	0	0	3	1	1	1	0	0	0	0	5	61	18	15	5.5	0.11	1.3		3	14.5	9.4	1.5	167	0.76
90150128I00023	383	M	1950-04-30	2015-01-28	2015-02-13	170	73	25.2595						Pre_Post	1	65.6917	1	73.977	16	1	1	0	0	0	0	0	3	0	1	1	0	0	0	0	4.4	71	16	22	163.4	0.02	0.3		3	16.7	9	1.5	208	1.01	0.6
90150517I00053	423	F	1988-02-20	2015-05-17	2015-06-02				36.5	95	126	82	12	Pre	0	27.6333	0.742	58.0809	16		0	1	1	0	0	0	3	0	1	1	0	0	0	0	4.7	90	21	18	5.6	0.02	0.3		3	18.1	9.4	3.6	147	1.12	0.3
90150928I00110	516	F	1941-01-10	2015-09-28	2015-11-06	147	61	28.229	36.5	65	168	84	20	Pre_Post	0	75.8028	0.742	57.9264	39	1	1	0	0	1	0	1	3	0	1	0	0	0	0	0	4.5	113	20	30	2	0.06	0.6		2	24	9.3	1	178	0.94	2.4
90120304I00060	107	F	1967-03-15	2012-03-04	2012-04-24				36.4	75	105	78	18	Pre_Post	0	45.6278	0.742	133.048	51		0	2	0	1	0	2	4	1	1	0	0	0	0	0	4.4	41	9	15	67.5	0.02	0.6	0	1	11.1	9.2	13.7	228	0.5
90120618I00262	136	F	1956-10-02	2012-06-18	2012-07-03	166	66	23.9512						Pre_Post	0	56.5222	0.742	76.2543	15	1	1	0	0	0	1	0	4	0	1	0	0	0	0	0	5.3	75	15	24	18.8	0.04	0.5	0	0	15	10.7	0.1	234	0.78
90151024I00110	540	M	1985-08-18	2015-10-24	2015-11-09	164	50	18.5901	36.3	77	119	68	20	Pre_Post	1	30.6222	1	109.858	16	1	1	0	0	0	0	0	2	0	1	1	0	0	0	0	4.5	55	12	19	1	0.04	0.4		0	11	9.2	1	173	0.82	0.1
90120223I00026	103	M	1940-01-24	2012-02-23	2012-06-29				36	80	155	84	18	Pre_Post	1	73.1333	1	103.64	127	1	1	0	0	0	1	0	3	0	1	1	0	0	0	0	4.5	47	20	26	2.7	0.04	0.5	0	3	18.1	9.4	0.6	161	0.74
90120810I00081	158	M	1956-01-22	2012-08-10	2012-08-17				36.6	54	176	94	20	Pre_Post	1	57.375	1	96.7111	7	1	1	0	0	0	1	0	3	0	1	1	0	0	0	0	4.6	86	64	43	183.1	0.04	0.5	0	3	15.9	9.8	4.7	163	0.82	1.1
90130701I00217	237	M	1966-09-21	2013-07-01	2013-08-13	173	65	21.7181	36	66	119	82	20	Pre	1	47.4583	1	90.2715	43		0	2	0	1	1	2	4	0	1	1	0	0	0	0	4.7	57	34	22	29.2	0.15	1.8	0	3	12.9	9.7	0.3	221	0.9
90130828I00300	250	M	1979-09-24	2013-08-28	2013-09-11	173	65	21.7181	36.4	78	137	72	20	Pre_Post	1	34.4222	1	128.771	14	2	0	2	0	0	1	0	4.4	1	1	0	0	0	0	0	4.8	88	20	20	18.4	0.05	0.7	0	3	18	9.8	5.2	169	0.7
90150121I00053	382	M	1972-01-20	2015-01-21	2015-01-30	173	80	26.7299						Pre	1	43.6306	1	102.24	9	1	1	0	0	0	1	0	3	0	1	1	0	0	0	0	5.1	78	70	34	9.2	0.02	0.4		3	14	9.1	0.5	141	0.82	0.6
90120605I00314	132	F	1964-05-16	2012-06-05	2012-07-06	152	45	19.4771	36.7	76	122	86	20	Pre_Post	0	48.7556	0.742	137.601	31	2	0	2	0	0	0	0	4	0	1	0	0	0	0	0	4.5	56	20	28	13.2	0.01	0.1	0	3	13.8	9.2	1	184	0.48	0.4
90120704I00073	143	F	1976-04-05	2012-07-04	2012-07-18	159	65	25.711	36.7	79	130	80	16	Pre_Post	0	36.775	0.742	91.2584	14	2	0	2	0	0	0	0	3	0	1	1	0	0	0	0	4.6	40	12	14	314.4	0.01	0.3	0	3	14.1	9.9	1.3	211	0.72
90120715I00029	146	M	1978-01-21	2012-07-15	2012-08-11	181	83	25.335	36	72	149	108	20	Pre	1	34.9833	1	97.2833	27	1	1	0	0	0	0	0	4.5	0	1	1	0	0	0	0	4.9	65	64	40	0	0.08	1.1	0	3	10.3	10.4	0	196	0.89	3.8
90130822I00314	249	M	1970-02-15	2013-08-22	2013-09-27				36.5	72	144	101	20	Pre_Post	1	44.15	1	75.8428	36	2	0	2	0	0	0	0	3	0	1	0	0	0	0	0	4.8	78	123	65	10.1	0.04	0.4	0	3	13.1	9.9	1.8	274	1.06
90150710I00033	459	M	1991-02-26	2015-07-10	2015-07-27	184	115	33.9674	36.9	80	155	105	20	Pre_Post	1	24.7222	1	119.779	17		0	1	1	0	0	0	3	0	1	1	0	0	0	0	4.8	54	119	41	0	0.02	0.2		3	11.4	9.2	0	229	0.79
90111003I00159	55	M	1943-11-28	2011-10-03	2011-11-19	166	54	19.5965	36	82	110	66	18	Pre_Post	1	68.8361	1	77.6999	47	2	0	2	0	0	1	0	3	0	1	0	0	0	0	0	4.4	72	14	19	1.8	0.04	0.5	0	3	18.4	9.4	1.4	216	0.96
90120920I00285	171	M	1968-11-07	2012-09-20	2012-12-07	175	93	30.3673	36.3	78	141	100	20	Pre_Post	1	44.5083	1	78.2691	78	2	0	2	0	1	1	2	6	0	1	0	0	0	0	0	4.9	53	84	35						13.9	9.9		219	1.03	1.1
90110609I00269	9	F	1991-12-27	2011-06-09	2011-06-17	163	44	16.5607	36.6	93			16	Pre_Post	0	19.7333	0.742	125.385	8		0	2	0	1	1	2	5	0	1	1	0	0	0	0	4.6	63	8	16	0	0.03	0.6	0	0	11.3	8.7	0	153	0.61	3
90120804I00092	156	F	1971-05-06	2012-08-04	2012-08-11	163.5	50	18.704	36.8	84	131	86	20	Pre_Post	0	41.85	0.742	90.3412	7	1	1	0	0	0	0	0	5	0	1	0	0	0	0	0	4.6	49	13	22	18.4	0.03	0.2	0	0	10.1	9.3	1.3	210	0.71	0.78
90150202I00044	384	M	1985-08-08	2015-02-02	2015-02-17	186	107	30.9284	36.1	82	170	91	16	Pre	1	29.9167	1	99.1361	15		0	2	0	1	0	1	5	0	1	0	0	0	0	0	4.4	76	16	18	33.2	0.03	0.5		3	10.2	9.5	0.3	184	0.9
90170523I00287	743	M	1985-03-21	2017-05-23	2017-06-16	166.2	65	23.5316						Pre_Post	1	32.6417	1	79.7689	24	1	1	0	0	1	0	2	6.4	0	1	0	0	0	0	0	4.3	97	31	23	2				0	19.1	9	0	193	1.07	8.5
90170531I00069	745	M	1968-02-16	2017-05-31	2017-06-22	178	84	26.5118	36.3	62	145	85	18	Pre_Post	1	50.0056	1	70.1188	22	1	1	0	0	0	1	0	7.9	0	0	1	0	0	0	0	4.4	80	40	20	0	0.08	0.7		1	14.6	8.8	0	254	1.11	1
90120303I00085	106	M	1978-09-27	2012-03-03	2012-03-20				35.4	67	152	97	18	Pre_Post	1	33.9194	1	75.8672	17	1	1	0	0	0	0	0	5	0	1	0	0	0	0	0	4.5	67	21	24	1.8	0.04	0.2	0	2	10.3	9.9	2.8	242	1.11
90161204I00077	702	M	1983-02-13	2016-12-04	2016-12-26	169	88	30.8112	36.4	85	152	96	20	Pre_Post	1	34.3	1	119.002	22	1	1	0	0	0	1	0	5.3	0	1	0	0	0	1	0	4.5	68	74	40	0	0.05	0.6		0	12	9	0	192	0.75	1
90180219I00087	759	M	1979-06-03	2018-02-19	2018-03-14	167	74	26.5338	36.3	76	188	112	20	Pre_Post	1	39.2806	1	93.8046	23	4	0	1	1	0	1	0	7.2	0	1	1	0	0	0	1	5	71	43	33	0	0.04	0.5	0	0	13	9.3	0	149	0.9	18.1
90130611I00165	231	M	1959-12-17	2013-06-11	2013-07-12	166.4	70.8	25.5698						Pre_Post	1	54.2639	1	80.5745	31	2	0	2	0	1	0	2	5	1	1	1	0	0	0	0	4.9	69	31	20	14.1	0.02	0.3	0	0	15.8	9.1	0.4	220	0.97	2
90151001I00060	521	F	1957-12-28	2015-10-01	2015-10-30	159.6	69	27.0884	36.1	76	151	86	16	Pre_Post	0	58.6	0.742	66.735	29		0	0	0	1	0	2	5	0	1	1	0	1	0	0	4.8	50	34	27	0	0.03	0.3		1	18	9	0	204	0.87	5.6
90160128I00054	594	M	1976-01-10	2016-01-28	2016-02-15	175	74	24.1633	36	65	133	102	18	Pre_Post	1	40.6333	1	63.184	18	1	1	0	0	1	0	2	6	0	1	0	0	0	0	0	4.6	76	15	24	0	0.01	0.1		0	18.9	8.9	0	207	1.26	2.1
90110911I00124	39	M	1956-12-26	2011-09-11	2011-09-28	170	70	24.2215	36.2	70	128	78	20	Pre_Post	1	55.5056	1	74.0084	17	2	0	2	0	0	1	0	5	1	1	0	0	0	0	0	4.3	73	39	23	18.4	0.05	0.6	0	3	14.7	8.8	1.5	198	1.04
90111128I00047	76	M	1969-04-21	2011-11-28	2011-12-16	182	78	23.5479	36	73	112	80	20	Pre_Post	1	43.225	1	129.328	18		0	2	0	1	1	2	7	0	1	0	0	0	0	0	4.5	51	12	19	24	0.1	1.4	0	3	12.2	8.7	1.7	172	0.67
90111225I00096	81	M	1964-03-16	2011-12-25	2012-02-13	172	75	25.3515	36.5	80	167	126	20	Pre_Post	1	48.4722	1	86.5473	50	2	0	2	0	1	1	1	7	0	1	1	0	0	0	0	4.9	60	28	28	36.9	0.09	1.3	0	3	16.5	9.2	0.6	197	0.93
90120404I00064	114	M	1977-02-09	2012-04-04	2012-04-18				36.1	93	125	84	16	Pre_Post	1	35.6611	1	105.033	14	2	0	2	0	0	1	0	8	0	1	0	0	0	0	0	5.1	42	23	40	4.6	0.04	0.5	0	3	10.3	9.8	1.5	140	0.83	2.4
90120606I00016	134	M	1958-03-07	2012-06-06	2012-06-14	168	65	23.03	36.6	75	131	95	20	Pre	1	55.0417	1	53.4881	8	2	0	2	0	0	1	0	8	0	1	0	0	0	0	0	5	58	17	23	19.8	0.02	0.2	0	2	21.8	10.4	0	200	1.38
90120723I00068	152	F	1951-06-07	2012-07-23	2012-08-28	162	83	31.6263	36.4	79	166	104	16	Pre_Post	0	62.0194	0.742	97.5301	36	1	1	0	0	1	1	1	6	0	1	1	0	0	0	0	4.5	63	20	20	10.1	0.07	0.8	0	3	18.3	9	0.8	198	0.62
90120924I00335	172	M	1959-02-16	2012-09-24	2012-10-09									Pre_Post	1	54.3861	1	92.5386	15	1	1	0	0	1	1	2	5	0	1	0	0	0	0	0	5	58	27	26	5.5	0.04	0.3	0	3	16.8	9.6	0.8	211	0.86
90120928I00046	174	M	1975-05-14	2012-09-28	2012-11-02	178	74	23.3556	36.5	68	168	100	18	Pre	1	37.9222	1	72.6558	35	2	0	2	0	1	1	2	5	0	1	0	0	0	0	0	4.9	60	9	15	0.9	0.05	0.8	0	3	12.6	9.7	0.3	195	1.13	1.4
90121028I00011	180	M	1942-11-03	2012-10-28	2013-02-14	168.5	77.1	27.1553	36	62	140	78	20	Pre	1	71.0056	1	63.3224	109	2	0	2	0	1	1	2	8	0	1	0	0	0	0	0	4.6	76	13	25	0.9	0.07	0.7	0	3	27.8	9.4	0	196	1.14	11.4
90121228I00240	190	M	1972-08-17	2012-12-28	2013-01-05	168	84	29.7619						Pre_Post	1	40.9528	1	154.436	8	2	0	2	0	1	1	2	6	0	1	0	0	0	0	0	5.2	95	81	46	4.6	0.2	1.3	0	3	9.7	10.4	0.1	227	0.58	4.8
90130513I00023	224	M	1982-09-28	2013-05-13	2013-05-24	175	75	24.4898	36.4	84	155	109	20	Pre	1	31.0694	1	111.097	11	1	1	0	0	1	1	2	6	0	1	0	0	0	0	0	4.9	56	25	24	5.6	0.03	0.5	0	3	11.7	10.1	0.8	190	0.81
90130609I00050	230	M	1981-03-29	2013-06-09	2013-07-06	184	74	21.8573	36.2	58	109	51	20	Pre_Post	1	32.6667	1	88.2673	27	2	0	2	0	1	1	2	5	0	1	1	0	0	0	0	4.8	43	13	16	0	0.07	0.8	0	3	18	9.8	0.6	171	0.98	0.78
90130614I00157	233	M	1977-07-23	2013-06-14	2013-07-13	162	60	22.8624	36	94	166	109	16	Pre	1	36.4167	1	81.523	29	2	0	2	0	1	1	2	5	0	1	0	0	0	0	0	4.6	62	18	16	8.3	0.08	0.9	0	3	13.8	9.6	0.5	212	1.03
90131212I00038	271	M	1974-12-21	2013-12-12	2013-12-28				36.4	80	124	84	20	Pre_Post	1	39.5444	1	107.316	16	1	1	0	0	1	1	2	7	0	1	0	0	0	0	0	4.3	68	35	20	18.8	0.08	0.6	0	3	17.1	9.2	0.5	160	0.8
90141002I00097	343	M	1958-06-20	2014-10-02	2014-10-28	171	69	23.597						Pre	1	57.1056	1	82.6881	26		0	2	0	0	1	0	5	1	1	0	0	0	0	0	4.7	104	24	22	11.3	0.03	0.3		3	14.2	8.9	0.3	240	0.94
90150616I00202	436	M	1978-01-01	2015-06-17	2015-06-24	172	78	26.3656	36.6	80	123	80	20	Pre_Post	1	38.0028	1	94.4365	7	1	1	0	0	0	1	0	6	0	1	0	0	0	0	0	4.2	60	32	29	0	0.02	0.4		3	11.8	8.8	0	137	0.9	2.5
90151016I00062	532	M	1986-10-10	2015-10-16	2015-10-30				36.8	79	121	82	18	Pre_Post	1	29.4389	1	90.1513	14	1	1	0	0	1	1	1	5	0	1	1	0	0	0	0	4.5	70	48	30	0	0.09	1		3	13.8	9.1	0	256	0.98	0.4
90151113I00016	550	M	1960-03-26	2015-11-13	2015-11-28	161	74	28.5483	36.7	81	162	106	20	Pre	1	56.4444	1	42.9986	15		0	0	0	1	1	2	6	0	1	1	0	0	0	0	4.5	54	23	28	0	0.03	0.2		2	31.3	9.3	0	177	1.66	1.3
90180618I00266	820	M	1967-10-01	2018-06-18	2018-07-13	172.3	78	26.2739	36.2	72	150	92	20	Pre_Post	1	51.4528	1	84.4564	25	1	1	0	0	1	1	1	9	1	1	0	0	0	0	1	4.6	88	27	27	0	0.03	0.2	0	2	14.8	9.2	0	270	0.94	1.7
90110630I00039	15	F	1955-11-16	2011-06-30	2011-07-13	155	48	19.9792						Pre_Post	0	56.4306	0.742	95.8413	13	1	1	0	0	1	0	2	5	0	1	0	0	0	0	0	4.4	115	33	33	464.2	0.04	0.3	0	2	25.8	8.7	0.6	229	0.64
90110726I00018	27	M	1966-08-30	2011-07-26	2011-08-03				36.5	88	166	99	20	Pre	1	45.5583	1	110.634	8	2	0	2	0	0	0	0	5	0	1	0	0	0	0	0	4.5	101	33	24	8.3	0.09	1	0	3	15.8	9.3	4.5	151	0.76
90111010I00168	59	M	1958-07-05	2011-10-10	2011-11-01	172.6	75.9	25.4777	36	53	149	96	20	Pre_Post	1	54.0417	1	56.5134	22	2	0	2	0	0	0	0	6	0	1	0	0	0	0	0	4.3	67	18	22	21.2	0.02	0.3	0	3	16.9	8.4	1.4	225	1.32
90111207I00055	77	M	1979-02-18	2011-12-07	2011-12-06	175	75	24.4898						Pre_Post	1	33.2778	1	112.766		2	0	2	0	1	0	2	7	0	1	0	0	0	0	0	4.7	62	18	19	8.3	0.06	1	0	3	8.9	8.9	0.5	126	0.79
90120101I00205	84	F	1946-03-31	2012-01-01	2012-01-18	150.9	53.5	23.495	36.5	79	150	83	16	Pre_Post	0	66.7139	0.742	206.15	17	2	0	2	0	0	0	0	8	0	1	0	0	0	0	0	4.1	85	20	20	44.3	0.03	0.3	0	2	10.9	8.6	1.3	222	0.32
90120223I00039	102	M	1960-06-01	2012-02-23	2012-06-22				36	68	139	93	20	Pre	1	52.4833	1	104.327	120	2	0	2	0	1	0	2	6	0	1	0	0	0	0	0	4.5	56	15	21	0.9	0.05	0.4	0	3	8.8	9.2	1.3	181	0.78
90120502I00056	124	M	1981-01-30	2012-05-02	2012-05-16	173	68	22.7204						Pre_Post	1	31.7083	1	104.653	14	2	0	2	0	0	0	0	7	0	1	0	0	0	0	0	4.9	39	19	17	3.6	0.04	0.6	0	2	11	9.4	0.4	180	0.85	0.78
90120918I00024	169	M	1962-12-28	2012-09-18	2012-11-13	180	75	23.1481	36.5	74	154	92	20	Pre_Post	1	50.45	1	93.9607	56	1	1	0	0	1	0	2	8	0	1	0	0	0	0	0	5.2	46	19	20	3.7	0.02	0.2	0	2	13.5	10.1	0	197	0.86	3
90121027I00001	179	M	1941-06-05	2012-10-27	2012-11-13	167.9	63.6	22.5609						Pre	1	72.4361	1	37.4692	17	1	1	0	0	1	0	2	6	0	1	0	0	0	0	0	4.3	142	22	18	7.5	0.04	0.5	0	3	31.5	8.9	0.3	322	1.79	1.5
90130504I00180	222	F	1986-01-02	2013-05-04	2013-07-13	165	52	19.1001	36.6	78	125	78	20	Pre_Post	0	27.7333	0.742	83.1709	70	1	1	0	0	0	0	0	6	0	1	1	0	0	0	0	4.7	45	7	15	1.8	0.12	1.6	0	3	10.3	9.6	0.3	167	0.82	0.78
90131210I00260	269	M	1975-11-25	2013-12-10	2013-12-21				36.5	69	146	100	20	Pre_Post	1	38.5972	1	80.5662	11	2	0	2	0	0	0	0	5	1	1	0	0	0	0	0	4.9	58	21	15	37.7	0.05	0.3	0	3	14.6	9.6	0.4	223	1.03
90150729I00050	474	M	1986-03-25	2015-07-29	2015-10-23	178	73	23.04	36.5	89	156	94	20	Pre_Post	1	29.7722	1	104.579	86	1	1	0	0	1	0	2	5	0	1	1	0	0	0	0	4.6	68	133	52	0	0.12	1.2		3	11.5	9.4	0	222	0.86
90150819I00026	489	M	1982-07-03	2015-08-19	2015-09-07	173	72	24.0569	35.9	92	148	115	14	Pre_Post	1	33.6111	1	83.7987	19	1	1	0	0	1	0	1	6	0	1	1	0	0	0	0	4.5	82	24	19	3	0.03	0.4		3	14.5	9	0	183	1.02	72.2
90170503I00095	735	M	1956-11-21	2017-05-03	2017-06-02	169	75	26.2596	36.5	62	148	94	20	Pre_Post	1	61.3278	1	74.1684	30	1	1	0	0	1	0	2	7.8	0	1	1	0	0	0	0	5	52	22	20	6	0.01	0.1		3	20.1	9.7	0	140	1.02	0.3
90170506I00102	737	M	1996-07-20	2017-05-06	2017-05-24	178.8	91	28.4647						Pre_Post	1	21.0972	1	89.0775	18	1	1	0	0	1	0	2	8.3	0	1	1	0	0	0	0	4.5	125	10	18	0	0.03	0.3		3	14.5	9.6	0	176	1.05	2.8
90170508I00034	739	F	1984-07-22	2017-05-08	2017-06-05	164	51	18.9619	36.2	77	115	62	19	Pre	0	33.2722	0.742	108.648	28	1	1	0	0	1	0	2	5.4	0	1	1	0	0	1	0	3.9	127	19	21	5	0.02	0.4		3	12.7	8.6	0	159	0.63	4.1
90180226I00120	763	M	1986-04-17	2018-02-26	2018-03-19									Pre_Post	1	32.3278	1	96.3519	21	2	0	0	0	1	0	2	7	0	1	1	0	0	0	2	5	60	14	15	0	0.06	1.1	0	3	18	8.9	0	195	0.91	0.3
90180414I00004	793	M	1977-06-04	2018-04-14	2018-05-09	177	94	30.0041	36.1	58	128	94	16	Pre_Post	1	41.4556	1	72.0894	25	1	1	0	0	1	0	2	5.4	0	1	0	0	0	0	1	4.4	55	29	25	0	0.03	0.5	0	2	19.6	8.7	0	209	1.12	1.2
90180531I00026	814	M	1980-12-10	2018-05-31	2018-06-19									Pre_Post	1	38.0167	1	79.9184	19	1	1	0	0	0	0	0	6.8	0	1	0	0	0	0	1	4.6	98	56	33	2	0.11	0.9	0	2	13	8.9	0	225	1.04
90180704I00028	827	F	1968-02-05	2018-07-04	2018-08-03									Pre_Post	0	51.1444	0.742	80.1857	30	2	0	0	0	1	0	2	8	0	1	0	0	0	0	2	4.6	82	34	33	22	0.05	1.2	0	2	9.9	8.6	1	121	0.76	0.2
90120925I00161	173	F	1986-07-05	2012-09-25	2012-09-08	158	50	20.0288	36.5	66	122	83	20	Pre_Post	0	26.6083	0.742	100.675		2	0	2	0	0	1	0	5	0	1	0	0	0	0	0	5.1	50	8	15	2603.2	0.02	0.2	0	2	10.6	10	2.5	178	0.7	0.1
90140228I00020	293	F	1966-12-11	2014-02-28	2014-03-14	154	51	21.5045	36.3	67	123	86	17	Pre_Post	0	47.9056	0.742	92.3865	14	1	1	0	0	0	1	0	6	0	1	0	0	0	0	0	4.8	49	19	20	2655.1	0.03	0.5		2	14.7	9.8	0.6	140	0.68	0.78
90140811I00031	326	F	1961-06-12	2014-08-11	2014-08-26	161	62	23.9188	36	69	144	81	20	Pre_Post	0	53.9389	0.742	73.7011	15		0	2	0	1	1	2	7	0	1	0	0	0	0	0	4.8	83	20	24	1772.2	0.01	0.1		3	18.6	9.4	0.9	238	0.81
90141024I00268	348	F	1993-09-23	2014-10-24	2014-11-08	156	46	18.902	37	60	97	50	16	Pre	0	21.3917	0.742	84.111	15	1	1	0	0	1	1	2	6	0	1	1	0	0	0	0	4.9	81	10	20	459.2	0.06	0.7		3	16.7	9.4	1.6	212	0.85
90161212I00138	704	M	1989-01-05	2016-12-15	2017-01-04	150	58.3	25.9111						Pre_Post	1	28.35	1	1133.45	20	1	1	0	0	1	1	2	7.8	0	1	0	0	0	0	0	5.2	62	22	36	0	0.03	0.3		3	16.9	9.7	0	193	0.11	0.3
90170613I00277	747	M	1976-07-01	2017-06-13	2017-07-06				36.1	68	145	100	16	Pre_Post	1	41.5472	1	78.4906	23	2	0	1	1	1	1	2	5.8	0	1	0	0	0	0	0	4.8	106	49	27	0	0.07	0.8		3	13.5	9.5	0	224	1.04	0.6
90110531I00042	6	M	1938-05-05	2011-05-31	2011-06-10	167	63	22.5896						Pre_Post	1	74.1361	1	103.354	10	2	0	2	0	1	0	1	6	1	1	1	0	0	0	0	3.9	106	12	13	6.4	0.06	0.9	0	3	18.7	8.9	19.2	163	0.74
90131231I00321	278	M	1961-03-01	2013-12-31	2014-01-18	163	74	27.852						Pre	1	53.6056	1	62.5856	18	2	0	2	0	0	0	0	6	0	1	0	0	0	0	0	4.7	78	41	22	215.4	0.02	0.2		3	23.8	9.6	1	161	1.21
90140205I00103	286	F	1968-12-01	2014-02-05	2014-02-26	159.8	64.2	25.1409	36.2	76	130	80	18	Pre_Post	0	45.8389	0.742	101.806	21		0	2	0	1	1	2	7	1	1	0	0	0	0	0	4.4	47	16	30	240.4	0.02	0.2		3	12.5	8.6	2.3	178	0.63
90150319I00267	391	F	1996-06-16	2015-03-20	2015-03-28	148	28	12.7831	37.3	102	122	81	15	Pre_Post	0	19.0306	0.742	139.413	8	1	1	0	0	0	1	0	6	0	1	0	0	0	0	0	5.2	124	111	44	2811.3	0.04	0.2		3	10.9	9.9	6	120	0.56	0.1
90111108I00100	70	M	1973-03-20	2011-11-08	2011-11-23				36	69	135	86	20	Pre	1	39.2	1	103.035	15	2	0	2	0	0	0	0	7	0	1	0	0	0	0	0	4.5	59	21	21	21.2	0.04	0.5	0	3	14.3	9.4	1.8	160	0.83
90111003I00032	57	M	1979-08-27	2011-10-03	2011-10-18									Pre_Post	1	32.5694	1	118.435	15	1	1	0	0	1	1	1	6	0	1	1	0	0	0	0	4.6	48	22	19	10.1	0.02	0.2	0	3	12.3	8.8	1.8	170	0.76
90120216I00112	99	F	1964-10-11	2012-02-16	2012-03-03				36.5	90	130	80	18	Pre_Post	0	48.0389	0.742	110.939	16	2	0	2	0	0	1	0	6	0	1	0	0	0	0	0	5	56	30	28	12	0.07	1.1	0	3	10.8	10.2	4.3	201	0.58
90120406I00033	115	M	1976-08-31	2012-04-06	2012-04-14	174	65	21.4692	36	87	133	93	16	Pre_Post	1	36.1167	1	103.325	8	1	1	0	0	1	1	2	7	0	1	0	0	0	0	0	4.8	60	15	15	9.2	0.07	0.9	0	3	10.5	9.7	2.8	145	0.84	1.2
90120510I00268	126	M	1957-01-14	2012-05-10	2012-05-29	167	73	26.1752	36.5	79	149	93	16	Pre_Post	1	56.125	1	116.605	19	1	1	0	0	1	1	2	5	0	1	1	0	0	0	0	4.6	66	18	25	11	0.07	0.8	0	3	17.4	9.8	3.8	193	0.7
90120528I00031	131	F	1947-04-15	2012-05-28	2012-06-04	156	53	21.7784						Pre_Post	0	66.0694	0.742	78.5034	7	1	1	0	0	1	1	1	8	0	1	0	0	0	0	0	4.6	70	30	30	121.8	0.04	0.5	0	3	13.5	9.7	0	150	0.74
90121211I00044	188	M	1979-03-12	2012-12-11	2013-01-11	176	73	23.5666						Pre_Post	1	34.2444	1	105.901	31	2	0	2	0	0	1	0	6	0	1	0	0	0	0	0	4.5	55	15	17	24.5	0.06	0.6	0	2	14.5	9.5	1	151	0.83
90130526I00050	227	M	1966-01-16	2013-05-26	2013-06-30				36	73	129	86	16	Pre	1	48.0472	1	75.3715	35	1	1	0	0	1	1	2	5	0	1	0	0	0	0	0	4.7	59	13	16	6.4	0.11	1.8	0	3	27.3	9.6	1	214	1.05
90130611I00037	232	F	1984-10-10	2013-06-11	2013-06-25	156	46	18.902						Pre_Post	0	29.0861	0.742	122.834	14	1	1	0	0	0	1	0	6	0	1	1	0	0	0	0	4.5	52	10	18	5.5	0.03	0.5	0	3	9.3	9.1	5.8	197	0.58
90130905I00045	252	M	1981-11-16	2013-09-05	2013-10-11	175	70	22.8571	35.9	47	103	56	20	Pre_Post	1	32.2667	1	108.698	36	2	0	2	0	1	1	2	7	1	1	0	0	0	0	0	4.9	59	27	20	13.8	0.08	1.1	0	3	9	9.3	2.7	179	0.82	0.78
90140711I00023	319	M	1960-04-05	2014-07-11	2014-09-15	177	82	26.1738	36	62	122	77	11	Pre	1	55.0556	1	80.338	66	1	1	0	0	0	1	0	9	0	1	1	0	0	0	0	4.6	59	19	20	11	0.03	0.3		3	19.2	8.6	0.4	199	0.97	0.6
90141227I00053	374	F	1963-04-29	2014-12-27	2015-01-23	162	54	20.5761	36.8	64	172	138	19	Pre	0	52.4167	0.742	72.0732	27	1	1	0	0	0	1	0	6.7	0	1	1	0	0	0	0	4.2	75	27	23	454.5	0.03	0.3		3	14.6	9.4	0.8	215	0.83	0.4
90160209I00023	599	F	1974-08-28	2016-02-09	2016-02-17	173	77	25.7276						Pre_Post	0	42.0556	0.742	66.0962	8		0	0	0	1	1	2	8	0	1	1	0	0	0	0	4.5	59	72	64	1	0.07	1.3		3	13.3	8.4	0	157	0.93	0.5
90160702I00026	623	M	1969-12-26	2016-07-02	2016-07-20				36.8	68	159	88	16	Pre_Post	1	47.1944	1	77.3435	18	1	1	0	0	1	1	2	5.5	0	1	0	0	0	1	0	4.2	48	10	18	0	0.09	1		2	14.2	9.2	0	176	1.03	0.3
90160726I00050	642	M	1982-09-10	2016-07-26	2016-08-12									Pre	1	34.3694	1	113.689	17	2	0	1	1	1	1	2	5	0	1	0	0	0	1	0	4.4	128	70	37	0	0.07	0.7		3	12.2	9	0	203	0.78	1.5
90170504I00031	736	F	1962-10-10	2017-05-04	2017-05-25	155	60.6	25.2237						Pre_Post	0	55.3611	0.742	103.654	21	1	1	0	0	1	1	2	8.6	0	1	1	0	0	0	0	4	71	16	22	1	0.04	0.7		3	10.7	7.7	0	207	0.6	0.4
90110701I00218	17	F	1972-11-26	2011-07-01	2011-07-20				36.2	75	167	112	20	Pre_Post	0	39.1556	0.742	137.244	19	2	0	2	0	0	0	0	5	0	1	0	0	0	0	0	4.6	45	15	19	129.4	0.03	0.3	0	3	12.6	9.1	1.4	177	0.5
90130418I00082	216	M	1976-12-01	2013-04-18	2013-05-15	177	103	32.8769	36.9	80	132	76	20	Pre	1	36.9083	1	135.881	27	2	0	2	0	1	0	2	6	1	1	0	0	0	0	0	4.8	63	120	64	5.6	0.12	1.2	0	3	15.5	9.3	0.4	249	0.66
90140414I00306	303	F	1981-02-08	2014-04-14	2014-05-10				36.4	78	114	76	17	Pre_Post	0	33.6611	0.742	87.2923	26	1	1	0	0	0	0	0	5.9	0	1	1	0	0	0	0	4.6	58	8	17	27.7	0.03	0.5		2	10.7	9.2	5.8	152	0.76	0.1
90160127I00258	593	M	1945-01-06	2016-01-27	2016-03-09	159	64	25.3155						Pre_Post	1	72.0917	1	102.345	42		0	0	0	1	0	2	9	0	1	1	0	0	0	0	4.5	88	15	20	0	0.05	0.4		1	22.3	9.1	0	219	0.75
90120119I00092	87	F	1972-09-02	2012-01-19	2012-06-15				36.6	80	120	76	15	Pre_Post	0	39.9528	0.742	80.6244	148		0	2	0	1	0	2	8	0	1	0	0	0	0	0	4.7	42	13	22	580.7	0.05	0.6	0	0	13.1	9.8	1.9	165	0.79
90110714I00037	25	M	1968-07-22	2011-07-14	2011-08-10	187	92	26.309						Pre_Post	1	43.6028	1	106.747	27	2	0	2	0	1	1	2	9	0	1	1	0	0	0	0	4.9	75	15	20	5.5	0.05	0.5	0	3	11.7	8.8	0.8	152	0.79
90120110I00099	85	F	1963-01-01	2012-01-10	2012-01-25									Pre_Post	0	49.7389	0.742	83.1609	15	2	0	2	0	1	1	1	5	0	1	0	0	0	0	0	4.5	51	30	31	402.3	0.04	0.6	0	3	13.6	9.6	5.6	207	0.74
90120710I00076	145	F	1978-12-07	2012-07-10	2012-07-25	173	60	20.0474	36.4	62	111	71	16	Pre_Post	0	34.0806	0.742	95.7414	15	2	0	2	0	0	1	0	6	0	1	0	0	0	0	0	5.1	70	12	14	591	0.07	1.3	0	3	11.2	9.3	4	187	0.7	0.8
90120812I00166	160	M	1953-02-08	2012-08-12	2012-08-31				36.4	73	123	88	17	Pre	1	60.375	1	62.8886	19	2	0	2	0	1	1	2	7	0	1	0	0	0	0	0	4.7	55	21	26	4.7	0.04	0.5	0	3	13.1	9.7	5.1	203	1.18
90130615I00024	234	M	1977-06-16	2013-06-15	2013-07-13	181	72	21.9774	37.1	73	134	81	18	Pre_Post	1	36.5222	1	63.9808	28	2	0	2	0	1	1	1	8	0	1	0	0	0	0	0	4.9	67	25	22	90.6	0.06	0.4	0	3	16.5	9.8	1.2	184	1.27	2
90160225I00050	610	M	1944-12-22	2016-02-25	2016-09-29	176	85	27.4406	36.2	71	121	71	16	Pre_Post	1	72.2139	1	57.8079	217		0	1	1	1	1	2	5	0	1	1	0	0	0	0	4.6	68	48	36	8	0.01	0.1		3	14.8	9.7	1	195	1.23	0.4
90121011I00265	178	M	1978-01-22	2012-10-11	2012-10-26	172	85	28.7317	36	82	173	108	16	Pre	1	35.225	1	98.4225	15	2	0	2	0	1	0	2	5	0	1	0	0	0	0	0	4.8	83	42	25	145.5	0.21	1.9	0	3	13.9	9.5	0.6	196	0.88
90130116I00074	193	M	1977-04-03	2013-01-16	2013-03-19				36.4	73	134	98	20	Pre_Post	1	36.3111	1	90.6485	62	1	1	0	0	1	0	2	5	0	1	1	0	0	0	0	4.8	61	54	31	3.6	0.14	1.4	0	3	16	9.7	3.7	218	0.94	2.9
90111220I00056	80	M	1952-11-14	2011-12-20	2012-01-17				36.3	90	143	106	20	Pre	1	59.9583	1	72.8581	28	2	0	2	0	0	0	0	7	0	1	1	0	0	0	0	4.4	94	23	14	220.1	0.08	0.5	0	2	23.2	9.6	0	235	1.04
90120224I00165	104	F	1977-07-23	2012-02-24	2012-03-02				36.7	77	112	97	20	Pre_Post	0	35.0944	0.742	109.481	7	2	0	2	0	1	0	2	7	0	1	1	0	0	0	0	4.3	75	12	14	5064.3	0.03	0.3	0	3	11.7	9.9	2.6	118	0.62	1.2
90120803I00152	155	M	1966-05-05	2012-08-03	2012-08-17	171	100	34.1986						Pre_Post	1	46.9222	1	115.206	14	1	1	0	0	1	0	2	7.4	1	1	1	0	0	0	0	4.8	68	15	17	5.5	0.09	0.6	0	3	11.9	9.2	0	184	0.73	3.9
90131224I00092	276	F	1960-06-09	2013-12-24	2014-01-24	160	59	23.0469	36.4	66	110	75	12	Pre_Post	0	54.3222	0.742	102.087	31	1	1	0	0	0	0	0	12	0	1	1	0	0	0	0	4.7	82	34	29	4.6	0.03	0.5	0	0	10.7	9.9	0.6	150	0.61
90140918I00257	338	M	1986-02-05	2014-09-18	2014-10-14	173	88	29.4029	36.8	77	124	67	20	Pre	1	29.0333	1	109.51	26	1	1	0	0	1	0	2	12	0	1	1	0	0	0	0	4.7	64	29	26	4.6	0.06	0.6		2	10.4	9.1	0.6	207	0.83	0.7
90130414I00134	214	M	1955-10-30	2013-04-14	2013-04-26	160	62	24.2188	36	91	188	119	16	Pre_Post	1	58.2944	1	83.3655	12	1	1	0	0	1	1	2	10.6	0	1	0	0	0	0	0	4.7	135	45	36	26.4	0.11	0.8	0	3	15.1	9.2	0.4	159	0.93
90150820I00373	491	M	1946-07-10	2015-08-21	2015-09-07									Pre	1	70.1222	1	55.5404	17	1	1	0	0	0	1	0	30	0	1	0	0	0	0	0	4.7	99	26	29	0	0.02	0.1		1	14.6	9.9	0	193	1.28
90110808I00083	31	M	1977-11-04	2011-08-08	2011-09-21				36.4	73	103	98	18	Pre_Post	1	34.25	1	105.898	44	2	0	2	0	0	0	0	13	0	1	1	0	0	0	0	4.5	69	20	23	7.3	0.08	0.7	0	3	12.9	9.1	6.6	199	0.83
90140806I00227	324	M	1949-03-19	2014-08-06	2014-09-05	166.5	58.7	21.1743						Pre	1	66.3361	1	43.1068	30		0	2	0	0	0	0	12	1	1	1	0	0	0	0	4	106	10	15	0	0.03	0.2		3	34.4	9	0	162	1.61
90180320I00354	776	M	1970-10-17	2018-03-20	2018-06-26									Pre_Post	1	48.1139	1	72.9401	98	1	1	0	0	1	0	2	13.6	0	1	1	0	1	0	1	4.3	81	27	24	1			0	3	12.3	9	0	163	1.08	3.2
90120216I00147	98	M	1953-03-11	2012-02-16	2012-03-31	172	90	30.4218						Pre_Post	1	59.7944	1		44	2	0	2	0	0	1	0	3.8	0	0	1	1	0	0	0
90120307I00317	109	F	1947-05-05	2012-03-07	2012-03-24				36	91	201	117	18	Pre_Post	0	65.7861	0.742	126.437	17	1	1	0	0	0	1	0	4	0	1	1	1	0	0	0	5	159	21	28						16	9.5		254	0.49	9.7
90141210I00033	365	M	1966-08-27	2014-12-10	2014-12-27	182	89	26.8687	15.7	71	186	129	18	Pre_Post	1	48.9917	1	80.349	17		0	2	0	1	1	2	4	0	1	1	1	0	0	0	4.6	79	25	23		0.06	0.6			18.1	9.6		291	0.99
90170705I00024	755	M	1950-01-21	2017-07-05	2017-07-31				36.1	88	174	114	16	Pre_Post	1	68.4361	1	77.7919	26	1	1	0	0	0	1	0	3.3	0	1	0	1	0	1		4.6	104	31	26		0.04	0.5			13	9		202	0.96	1.2
90111020I00046	64	F	1976-02-05	2011-10-20	2011-11-04	167	120	43.0277	36.9	88			20	Pre	0	36.225	0.742		15	2	0	2	0	0	0	0	4	0	1	1	1	0	0	0
90140819I00302	329	M	1986-11-07	2014-08-19	2014-09-19	167	57	20.4382	36.6	88	144	78	20	Pre_Post	1	28.1861	1	74.868	31	2	0	2	0	0	0	0	2	0	0	0	1	0	0	0	5	112	10	18		0.04	0.5			14.2	9.4		183	1.16
90141125I00302	358	M	1962-03-10	2014-11-25	2014-12-01	175	79	25.7959	36	73	143	92	12	Pre_Post	1	53.4806	1	71.391	6	2	0	2	0	0	0	0	4	0	1	1	1	0	0	0	4.8	85	15	23		0.06	0.4			20.3	9.4		250	1.08	0.6
90150530I00219	425	F	1973-02-28	2015-05-30	2015-06-15				36.2	20	153	95	20	Pre_Post	0	42.8639	0.742	88.4638	16	1	1	0	0	0	0	0	4	0	1	0	1	0	0	0	4.1	68	26	35	1932.2	0.05	0.3		3	14	8.8	0.9	195	0.72	1
90150529I00258	426	F	1972-03-05	2015-05-30	2015-06-03	170	72	24.9135	36.7	95	128	84	15	Pre_Post	0	43.8639	0.742	50.782	4		0	1	1	0	0	0	4	0	1	1	1	0	0	0	4.6	60	76	35						17.2	8.9		180	1.16	0.5
90151021I00031	538	F	1981-12-27	2015-10-21	2015-10-21	178	85	26.8274	36.6	82	132	87	15	Pre	0	34.3083	0.742		0	1	1	0	0	0	0	0	4	0	1	1	1	0	0	0
90151209I00316	566	M	1952-07-06	2015-12-10	2015-12-10	170	82	28.3737						Pre_Post	1	64.3528	1	53.6068	0	1	1	0	0	0	0	0	4	0	1	1	1	0	0	0	4.5	72	17	21		0.03	0.2			20.1	8.8		179	1.34	1.8
90151211I00286	567	M	1969-01-29	2015-12-11	2015-12-29	165	53	19.4674	37.7	96	117	67	20	Pre_Post	1	47.5472	1	90.2372	18	1	1	0	0	0	0	0	3	0	1	1	1	0	0	0	4.3	63	6	18		0.03	0.2			14.7	8.8		202	0.9	1.3
90151211I00164	568	M	1996-10-10	2015-12-11	2015-12-11	171	98	33.5146	36.4	77	120	54	16	Pre_Post	1	19.4472	1	127.621	0	1	1	0	0	0	0	0	2	0	1	0	1	0	0	0	4.6	61	144	89		0.02	0.2			10.7	9.1		188	0.78	0.6
90180410I00269	791	F	1958-09-24	2018-04-10	2018-05-08									Post	0	60.4111	0.742	82.5113	28	1	1	0	0	1	0	2	4	0	1	1	1	0	1	0	4.5	94	29	34		0.06	0.5			16.4	9		184	0.72	1.1
90120630I00207	140	M	1960-02-22	2012-06-30	2012-07-01	170	72	24.9135	36	76	157	117	20	Pre	1	53.1167	1	59.8396	1	2	0	2	0	0	1	0	3	0	1	0	1	0	0	0	5.2	75	31	33	65.6	0.06	0.5	0	0	17.7	9.9	0.9	203	1.26	1.4
90150805I00315	480	M	1972-05-10	2015-08-06	2015-08-24	165	55	20.202	36.5	79	111		18	Pre_Post	1	43.8694	1	108.194	18	1	1	0	0	0	1	0	4	0	1	0	1	0	0	0	3.8	52	18	22	2	0.1	0.9		3	15.3	8.7	1	175	0.78	0.8
90120717I00112	150	F	1964-01-24	2012-07-17	2012-07-27	155.9	48.5	19.9549						Pre_Post	0	49.1861	0.742	114.971	10	1	1	0	0	0	1	0	3.5	0	1	1	1	0	0	0	4.2	40	12	18	3.6	0.03	0.2	0	2	14.6	9.6	0.6	189	0.56	0.78
90131214I00038	272	M	1957-07-17	2013-12-14	2013-12-31				36.4	90	147	85	20	Pre_Post	1	57.2333	1	112.428	17	1	1	0	0	0	1	0	4	1	1	1	1	0	0	0	4.3	66	16	19	31.1	0.05	0.8	0	1	16.5	8.9	0.1	184	0.72
90150818I00169	488	M	1972-12-22	2015-08-18	2015-09-02	158.6	59.9	23.8133						Pre_Post	1	43.275	1	105.37	15	1	1	0	0	0	1	0	3	0	1	1	1	0	0	0	4.7	80	20	23	0	0.04	0.3		0	17.7	9.2	0	168	0.8	0.8
90180308I00156	769	M	1951-04-05	2018-03-08	2018-03-28	172	65	21.9713	36.5	84	146	93	16	Pre_Post	1	67.9	1	62.6302	20	1	1	0	0	0	1	0	4.8	1	1	1	1	0	0	0	4.6	73	31	28	0	0.04	0.7	0	0	25.1	9.2	0	183	1.16	0.6
90180328I00186	783	F	1961-07-05	2018-03-28	2018-04-23	157	58	23.5304	36.4	56	90	55	16	Pre_Post	0	57.5556	0.742	65.2451	26	1	1	0	0	0	1	0	3.3	0	1	1	1	0	1	0	4.2	78	18	26	0	0.02	0.2	0	0	20.5	8.4	0	236	0.89	1.2
90180330I00022	785	M	1971-12-05	2018-03-30	2018-04-21	170	72	24.9135	36	72	162	93	16	Pre_Post	1	46.9917	1	90.4528	22	2	0	0	0	0	1	0	4.3	0	1	1	1	0	0	0	4.7	54	25	21	0	0.04	0.4	0	0	16.9	8.9	0	114	0.9	0.5
90180418I00026	794	M	1961-06-06	2018-04-18	2018-05-14	179	75	23.4075	36.5	75	181	100	17	Pre_Post	1	57.6944	1	61.6586	26	1	1	0	0	0	1	0	4	0	1	0	1	0	0	0	4.6	126	26	29	0	0.03	0.4	0	0	15.3	9.1	0	232	1.21	0.2
90180425I00032	798	M	1966-01-11	2018-04-25	2018-05-16									Pre_Post	1	53.0472	1	82.916	21	1	1	0	0	0	1	0	3.7	0	1	1	1	0	0	0	4.9	62	27	24	0	0.05	0.6	0	0	17.7	9.3	0	180	0.95	0.4
90110606I00078	7	M	1972-12-25	2011-06-06	2011-06-07				36	80			18	Pre	1	39.0056	1	86.1598	1		0	2	0	0	0	0	4	0	1	1	1	0	0	0	4.9	71	16	21	12	0.01	0.1	0	0	14.1	9.7	0.9	188	0.97
90110617I00090	11	F	1958-03-03	2011-06-17	2011-09-06	160	71	27.7344	37.1	88	112	75	18	Pre_Post	0	54.0667	0.742	70.6381	81	1	1	0	0	1	0	2	4	0	1	1	1	0	0	0	4.2	90	13	14	46.2	0.08	0.7	0	0	16.1	9.4	0.5	215	0.84
90120801I00319	154	M	1980-09-12	2012-08-01	2012-08-02				36.5	92	132	83	18	Pre_Post	1	32.35	1	110.19	1	1	1	0	0	0	0	0	3	0	1	0	1	0	0	0	5.1	79	84	43	20.3	0.06	0.6	0	0	9.6	10.2	4.3	203	0.81
90131204I00112	267	M	1942-08-14	2013-12-04	2013-12-20				36.4	76	112	81	12	Pre	1	72.3472	1	51.027	16	2	0	2	0	0	0	0	3	1	1	1	1	0	0	0	4.5	86	15	18	7.3	0.04	0.4	0	0	15.7	9.7	0.5	205	1.37	33
90140314I00057	299	M	1968-04-12	2014-03-14	2014-03-14				36.5	70	120	80	15	Pre_Post	1	46.5889	1	68.286	0	1	1	0	0	0	0	0	3	0	1	0	1	0	0	0	4.6	77	14	21	817.1	0.04	0.6		0	15.8	9.8	1.3	168	1.15
90140523I00019	311	M	1977-10-28	2014-05-23	2014-05-23	178	82	25.8806	36	69	101	65	18	Pre_Post	1	37.1	1	96.13	0	1	1	0	0	0	0	0	2	0	1	0	1	0	0	0	4.8	71	29	20	3.6	0.11	1.1		2	13.1	8.9	0.1	272	0.89
90150728I00195	473	M	1968-11-24	2015-07-28	2015-08-18	183	110	32.8466	36.9	75	143	80	15	Pre_Post	1	47.3528	1	58.5615	21		0	1	1	0	0	0	3	0	1	0	1	0	0	0	4.7	76	116	74	0	0.05	0.5		0	13.6	9	0	194	1.31
90150914I00058	509	M	1984-11-20	2015-09-14	2015-09-14	167	58	20.7967	36	83	120	59	20	Pre_Post	1	31.2639	1	112.559	0	1	1	0	0	0	0	0	2	0	1	0	1	0	0	0	4.5	69	7	17	0	0.02	0.3		0	8.2	9.2	0	193	0.8	1
90151007I00123	534	F	1965-07-27	2015-10-16	2015-10-28	165.5	55	20.0801	36.2	76	127	73	18	Pre_Post	0	50.9528	0.742	139.729	12		0	2	0	1	0	2	2	0	1	0	1	0	0	0	3.6	65	6	16	0	0.01	0.2		0	12.8	8.3	0	151	0.47	1.2
90151108I00088	546	M	1963-08-06	2015-11-08	2015-11-08	162	59	22.4813						Pre_Post	1	53.0194	1	108.932	0	1	1	0	0	0	0	0	3	1	1	1	1	0	0	0	4.2	67	35	32	0	0.03	0.4		0	9.9	8.8	0	218	0.75	1.4
90160226I00229	612	F	1986-05-20	2016-02-26	2016-03-26	182	109	32.9067	36.4	87	155	98	12	Pre_Post	0	30.2056	0.742	77.3701	29	1	1	0	0	0	0	0	3	0	1	0	1	0	0	0	4.6	78	66	36	0	0.06	0.6		0	12.7	8.8	0	209	0.86	1.5
90160617I00191	618	F	1962-08-11	2016-06-17	2016-07-06	153	55	23.4952	36.8	75	126	62	16	Pre_Post	0	54.6361	0.742	74.5706	19	1	1	0	0	0	0	0	3.3	0	1	0	1	0	0	0	4.5	130	24	27	0	0.06	0.4		0	16.2	9.6	0	244	0.8	1.9
90160713I00250	632	M	1935-10-21	2016-07-13	2016-07-27	174	74	24.4418						Pre	1	81.9056	1	35.852	14	1	1	0	0	0	0	0	4	1	1	1	1	0	1	0	4	77	20	24	0	0.01	0.1		0	27.3	9	0	150	1.82	131.7
90170225I00145	724	F	1993-07-28	2017-02-25	2017-03-20	177.5	77	24.4396						Pre_Post	0	23.925	0.742	74.1149	23	1	1	0	0	0	0	0	4.6	1	0	1	1	0	0	0	4.1	82	10	25	0	0.05	0.4		0	12.9	8.2	0	159	0.93	17
90180503I00034	800	M	1960-10-21	2018-05-03	2018-05-29	173	72	24.0569	36.7	71	128	73	21	Pre_Post	1	58.3694	1	105.207	26	2	0	0	0	0	0	0	4.8	0	1	1	1	0	0	0	4	89	16	16	0	0.02	0.3	0	0	13	8.9	0	189	0.76	9.9
90180608I00196	817	M	1982-09-16	2018-06-08	2018-07-02				36.5	86	160	109	16	Post	1	36.2472	1	81.6002	24	1	1	0	0	0	0	0	3.2	0	1	1	1	0	1	0	4.6	92	20	30	1	0.04	0.5	0	0	12.3	9.3	0	229	1.03	1.1
90111230I00159	83	M	1973-01-20	2011-12-30	2012-01-04	178	85	26.8274						Pre_Post	1	39.5083	1	93.6946	5		0	2	0	0	1	0	3	0	1	0	1	0	0	0	4.7	62	29	26	244.1	0.05	0.8	0	3	20.6	9.6	9.1	210	0.9
90120222I00254	101	F	1946-12-25	2012-02-22	2012-06-28				36.5	76	133	96	20	Pre	0	66.1111	0.742	59.5575	127	2	0	2	0	0	1	0	4	0	1	0	1	0	0	0	4.9	82	16	26	0	0.08	0.6	0	3	22.7	9.9	2.8	202	0.94
90150203I00046	385	M	1979-10-18	2015-02-03	2015-03-11	175	68	22.2041	35.8	70	146	115	18	Pre_Post	1	35.8111	1	96.8225	36	1	1	0	0	0	1	0	3	0	1	0	1	0	0	0	4.7	93	22	20	4.6	0.13	1.3		2	14.4	8.8	0	204	0.89	0.5
90150815I00041	484	F	1954-10-24	2015-08-15	2015-08-19	167	64	22.9481	36.5	84	136	73	20	Pre_Post	0	61.6944	0.742	80.8625	4	1	1	0	0	0	1	0	3	0	0	1	1	0	0	0	4	71	23	27	0	0.05	0.9		0	15.6	8.6	0	208	0.73	1.3
90151212I00071	571	M	1943-11-25	2015-12-12	2015-12-28	170	63	21.7993	36.6	65	148	84	20	Pre_Post	1	73.0972	1	59.3323	16	1	1	0	0	0	1	0	4	0	1	0	1	0	0	0	4.4	57	24	35	0	0.02	0.3		2	25.4	8.5	0	159	1.2	0.6
90160211I00217	600	M	1956-12-15	2016-02-11	2016-03-02	158	61	24.4352						Pre_Post	1	60.0194	1	98.6005	20	1	1	0	0	1	1	2	3	1	1	0	1	0	0	0	4.3	50	44	38	0	0.06	0.8		0	14.6	9.2	0	184	0.8	0.1
90160219I00016	605	M	1969-04-30	2016-02-19	2016-03-09	174.5	82.5	27.0934	36.5	68	121	82	18	Pre_Post	1	47.4889	1	79.9263	19	1	1	0	0	0	1	0	4	0	1	1	1	0	0	0	4.8	55	34	31	0	0.02	0.3		0	14.2	9.2	0	146	1	0.8
90160623I00130	621	M	1968-09-23	2016-06-23	2016-06-24	171	84	28.7268	36	78	141	100	16	Pre_Post	1	48.4444	1	69.1323	1	1	1	0	0	0	1	0	3.1	0	1	0	1	0	0	0	4.5	101	69	43	0	0.08	0.7		2	15.5	9	0	242	1.13	2.4
90160709I00005	627	M	1945-11-12	2016-07-09	2016-07-27	176	72	23.2438	36.6	75	183	97	18	Pre_Post	1	71.6861	1	77.0626	18	1	1	0	0	0	1	0	3.4	0	1	0	1	0	1	0	4.6	100	23	28	0	0.04	0.3		2	14.9	9.3	0	161	0.96	1.6
90170223I00009	723	M	1972-05-13	2017-02-23	2017-03-08	175	72	23.5102	36.7	76	103	81	20	Pre	1	45.4361	1	55.6116	13	1	1	0	0	1	1	1	3	0	1	0	1	0	0	0	4.5	124	26	32	0	0.04	0.4		3	23.1	9.3	0	183	1.38	1.4
90180715I00182	830	M	1959-05-01	2018-07-15	2018-08-07	170	68	23.5294	36.8	65	120	66	20	Pre_Post	1	60.0694	1	78.929	23	1	1	0	0	0	1	0	4.2	1	1	0	1	0	0	0	4.2	92	12	18	0	0.05	0.8	0	1	15.6	8.6	0	237	0.97	0.6
90110911I00166	40	M	1962-09-10	2011-09-11	2011-09-14									Pre	1	49.7167	1	96.8344	3	2	0	2	0	0	0	0	3	0	1	0	1	0	0	0	5.2	65	20	19	24.9	0.11	1.3	0	2	14.5	9.8	0.5	190	0.84
90140214I00108	288	F	1935-11-22	2014-02-14	2014-03-11	158	58	23.2335	36.7	71	172	83	20	Pre_Post	0	79.3722	0.742	91.0689	25	2	0	2	0	1	0	2	4	1	1	1	1	0	0	0	4.6	140	21	23	75.4	0.03	0.5		3	13.7	9.5	0.4	180	0.63	0.78
90150105I00223	377	M	1982-08-27	2015-01-05	2015-01-20	170	89	30.7958	36.8	100	154	110	20	Pre_Post	1	32.8306	1	81.4294	15	1	1	0	0	0	0	0	3	1	1	1	1	0	0	0	5	87	17	23	103	0.05	0.3		3	15.7	9.5	0.4	189	1.05
90150509I00168	419	F	1956-11-07	2015-05-09	2015-05-12	170.7	66.8	22.925						Pre	0	59.3528	0.742	45.4882	3	1	1	0	0	0	0	0	4	0	1	0	1	1	0	0	4.7	75	205	95	7.3	0.04	0.5		3	17.5	9.2	0.1	219	1.21	1
90150620I00019	439	M	1989-01-28	2015-06-20	2015-07-06	174	85	28.075	36.9	71	127	78	20	Pre_Post	1	26.775	1	98.8548	16	1	1	0	0	0	0	0	3	0	1	1	1	0	0	0	4.9	56	11	17	0	0.03	0.3		0	15.1	9.3	0	155	0.92	0.5
90150804I00263	477	M	1964-10-19	2015-08-04	2015-08-18				36.2	111	124	73	20	Pre_Post	1	51.5306	1	104.716	14	1	1	0	0	0	0	0	4	0	1	1	1	0	0	0	4.6	99	29	31	7	0.02	0.2		3	12.6	9.3	0	111	0.78	2.3
90150825I00036	494	M	1972-02-25	2015-08-25	2015-09-11	170	67	23.1834						Pre_Post	1	44.1306	1	84.0275	17	1	1	0	0	0	0	0	4	0	1	1	1	0	0	0	4.8	51	16	19	0	0.03	0.3		3	11.5	9.4	0	197	0.97	0.7
90151201I00253	556	M	1989-01-28	2015-12-01	2015-12-09	173	81	27.0641	36	78	125	84	20	Pre_Post	1	27.2306	1	92.6802	8	1	1	0	0	0	0	0	4	0	1	1	1	0	0	0	5	76	17	22	0	0.09	0.6		3	17.6	9.3	0	171	0.97	1.1
90160726I00051	641	M	1977-06-15	2016-07-26	2016-08-17	176	58	18.7242	35.9	82	119	86	20	Pre	1	39.6833	1	91.2661	22	1	1	0	0	0	0	0	2.5	0	1	0	1	0	1	0	4.4	59	13	19	1	0.03	0.3		3	10.8	8.8	0	212	0.92	0.1
90160819I00118	660	M	1973-10-24	2016-08-19	2016-08-22	158.8	60.6	24.031						Pre_Post	1	43.4444	1	65.942	3	1	1	0	0	0	0	0	4	0	1	0	1	0	1	0	4.5	79	27	22	1	0.04	0.4		2	14.6	9.3	0	298	1.2	1.4
90160908I00275	670	M	1982-04-27	2016-09-08	2016-10-05	169	60	21.0077	36.3	100	128	87	20	Pre_Post	1	34.8694	1	94.8829	27	1	1	0	0	0	0	0	4	0	1	1	1	0	0	0	4.5	58	12	19	0	0.04	0.5		3	9.6	9.3	0	189	0.91	2.8
90161111I00081	693	F	1967-12-11	2016-11-11	2016-11-24				36.5	98	135	78	20	Pre_Post	0	49.6333	0.742	76.0386	13	1	1	0	0	0	0	0	4.2	0	1	1	1	0	0	0	4.3	83	13	24	1	0.02	0.2		1	19.6	9.2	0	169	0.8	0.5
90110926I00185	51	F	1958-09-14	2011-09-26	2011-10-07				36	56	121	67	20	Pre_Post	0	53.8056	0.742	87.2652	11		0	2	0	0	1	0	4	0	1	1	1	0	0	0	4.5	88	11	18	112.8	0.03	0.3	0	3	17.5	9.3	2.9	198	0.7	0.9
90141120I00088	357	M	1969-10-09	2014-11-20	2014-11-20	173	65	21.7181	36.6	75	135	80	20	Pre_Post	1	45.7722	1	101.25	0	1	1	0	0	0	1	0	4	0	1	0	1	0	0	0	4.4	69	36	29	10.1	0.05	0.9		2	20.3	9	0.6	198	0.82	0.6
90150301I00132	388	F	1926-02-05	2015-03-01	2015-03-17	171	74	25.3069						Pre_Post	0	90.3639	0.742	81.2194	16	1	1	0	0	0	1	0	2	1	0	1	1	0	0	0	3.7	54	22	32	3.6	0.02	0.4		1	23	8.8	0	131	0.68
90150823I00091	493	M	1976-07-05	2015-08-23	2015-09-08	175	73	23.8367						Pre_Post	1	39.7028	1	98.643	16	1	1	0	0	0	1	0	3	0	1	1	1	0	0	0	4.7	65	20	20	0	0.04	0.6		0	12.9	8.9	0	163	0.86	0.5
90180223I00326	761	F	1960-10-21	2018-02-23	2018-04-02	155	63	26.2227	36.6	76	158	108	16	Pre_Post	0	58.1778	0.742	61.8824	38	1	1	0	0	0	1	0	3.8	0	1	1	1	1	1	0	4.8	54	29	23	1	0.03	0.5	0	0	21.5	9.3	0	184	0.93	27
90180324I00017	780	M	1999-10-10	2018-03-24	2018-04-17									Pre_Post	1	18.7222	1	113.382	24	1	1	0	0	0	1	0	4.3	0	1	0	1	0	0	0	4.5	66	12	21	0	0.07	0.7	0	0	16.4	9.3	0	160	0.87	0.3
90180519I00117	808	M	1982-06-06	2018-05-19	2018-06-11	181	85	25.9455	36.5	69	161	91	16	Pre_Post	1	36.475	1	76.3419	23	1	1	0	0	0	1	0	2	0	1	1	1	1	0	0	4.9	112	16	21	0	0.07	0.6	0	1	13	9.3	0	236	1.09
90121004I00042	176	F	1949-01-01	2012-10-04	2013-01-28	153	76	32.4661	36.5	78	123	78	20	Pre_Post	0	64.6861	0.742	102.396	116	2	0	2	0	0	0	0	3	1	1	0	1	0	0	0	4.6	103	24	24	34	0.06	0.4	0	2	16.9	9.8	0.1	222	0.59	4.8
90121102I00197	181	M	1956-01-03	2012-11-02	2012-11-02	169	53	18.5568	36.2	102	4		20	Pre_Post	1	57.6611	1	79.5874	0	2	0	2	0	0	0	0	4	0	1	0	1	0	0	0	4.8	70	14	21	12.9	0.04	0.4	0	1	10.5	9.6	0.6	195	0.97	1
90150623I00174	443	M	1949-05-22	2015-06-23	2015-07-14	150	48	21.3333	36.7	68	172	95	20	Pre_Post	1	67.05	1	79.0653	21	1	1	0	0	0	0	0	2	0	1	1	1	0	0	0	4.9	64	15	25	0	0.06	0.4		1	15.3	9.3	0	253	0.95	0.3
90150710I00053	458	M	1985-04-17	2015-07-10	2015-11-21	183	77	22.9926	35.8	67	147	103	20	Pre_Post	1	30.6694	1	99.9173	134		0	1	1	0	0	0	3	0	1	1	1	0	0	0	4	53	21	20	3	0.04	0.7		0	12.8	9	2	180	0.89	0.2
90150817I00189	487	M	1962-03-01	2015-08-17	2015-09-01	177	91	29.0466	36.1	91	144	94	20	Pre	1	54.2417	1	71.9548	15	1	1	0	0	0	0	0	3	0	1	0	1	0	0	0	4.4	112	23	21	1	0.05	0.8		0	11.5	8.4	0	191	1.07
90150909I00150	506	F	1955-07-06	2015-09-09	2015-09-14	173.9	81.8	27.0492						Pre_Post	0	61.0556	0.742	51.0211	5		0	1	1	0	0	0	4	0	1	0	1	0	0	0	4.6	64	18	22	0	0.1	1		1	14.3	9	0	180	1.09	0.9
90150910I00269	507	M	1963-02-11	2015-09-10	2015-11-16	165	63	23.1405	36.6	68	156	104	20	Pre_Post	1	53.3444	1	78.9725	67	1	1	0	0	0	0	0	4	1	1	1	1	0	0	0	4.3	84	20	25	9	0.06	0.7		1	17.5	8.6	1	199	0.99	0.5
90160215I00286	603	M	1973-03-25	2016-02-15	2016-03-08	179	89	27.7769	36.9	75	108	71	20	Pre	1	43.5194	1	53.8428	22	1	1	0	0	0	0	0	4	0	1	0	1	0	0	0	4.5	69	46	117	0	0.04	0.3		0	19	9.6	0	187	1.43	4.4
90170214I00180	720	M	1969-11-30	2017-02-14	2017-03-03				36.4	80	166	101	24	Pre_Post	1	47.8972	1	87.8464	17	1	1	0	0	0	0	0	2.8	0	1	1	1	0	0	0	4.8	76	27	25	0	0.04	0.3		0	17.7	9.2	0	200	0.92
90170306I00001	727	F	1954-03-29	2017-03-06	2017-03-30	159	49	19.3821	36.9	76	162	87	18	Pre_Post	0	63.8556	0.742	111.329	24	1	1	0	0	0	0	0	2.8	0	1	0	1	0	0	0	4.4	98	24	26	2	0.03	0.6		0	15.7	8.7	0	161	0.55	0.1
90120122I00255	90	F	1945-10-05	2012-01-22	2012-02-01				37.5	84	132	77	16	Pre_Post	0	67.2639	0.742	82.0446	10	2	0	2	0	0	1	0	4	1	1	1	1	0	0	0	3.6	77	25	27	13.8	0.02	0.2	0	1	10.8	8.7	1.4	137	0.71	187.5
90120414I00163	119	M	1946-01-11	2012-04-14	2012-05-11	165	59	21.6713	36.7	88	123	83	17	Pre_Post	1	67.2222	1	94.9864	27	1	1	0	0	1	1	1	4	0	1	1	1	0	0	0	4.9	77	12	21	0.9	0.03	0.4	0	3	15.3	10	0.3	187	0.81	0.4
90121118I00024	185	F	1951-07-08	2012-11-18	2012-12-14	163	58	21.83						Pre	0	62.2611	0.742	50.819	26	1	1	0	0	0	1	0	4	0	1	1	1	0	0	0	4.2	110	9	16	9.4	0.03	0.3	0	1	18.7	9.2	0.3	189	1.09	3.9
90140817I00150	327	F	1949-04-14	2014-08-17	2014-09-17	157	61	24.7475						Pre_Post	0	66.2944	0.742	103.917	31		0	2	0	1	1	1	2	0	1	0	1	0	0	0	4.8	86	25	25	3.7	0.04	0.5		3	11.9	9.3	0.5	233	0.58	1.8
90150602I00085	427	M	1969-07-21	2015-06-02	2015-06-02	163	50	18.8189	35.6	62	151	85	18	Pre_Post	1	46.5333	1	139.336	0	1	1	0	0	0	1	0	4	0	1	0	1	1	0	0	4.6	58	12	20	0	0.04	0.4		0	12.6	9	0	185	0.62	1.4
90150627I00062	449	M	1982-04-21	2015-06-27	2015-06-27	175	62	20.2449	36.5	91	121	73	16	Pre_Post	1	33.6667	1	102.001	0	1	1	0	0	0	1	0	2	0	1	0	1	0	0	0	4.5	52	61	49	0	0.03	0.3		0	12.1	9.2	2	159	0.86	0.5
90150629I00203	450	M	1968-08-19	2015-06-29	2015-07-27	156	60	24.6548	36.5	100	120	88	20	Pre	1	47.5417	1	118.642	28	1	1	0	0	0	1	0	3	0	1	1	1	0	0	0	4.3	45	14	22	1	0.03	0.3		1	7.9	8.8	0	175	0.71	0.3
90151006I00073	526	M	1970-11-15	2015-10-06	2015-10-06				36.6	69	143	100	20	Pre	1	45.5444	1	71.4616	0	1	1	0	0	0	1	0	4	0	0	1	1	0	0	0	4.4	92	20	22	0	0.06	0.8		1	11.7	8.8	0	223	1.11	7.4
90151022I00151	539	F	1959-01-26	2015-10-22	2015-10-22				36.5	83	120	87	20	Pre_Post	0	57.5639	0.742	67.8766	0	1	1	0	0	0	1	0	3	0	1	1	1	0	0	0	4.7	87	29	30	1	0.04	0.6		1	15.2	9.2	0	165	0.86	3.6
90160622I00125	620	M	1984-07-21	2016-06-22	2016-07-13	179	55	17.1655	36.8	73	123	87	20	Pre_Post	1	32.3861	1	128.258	21	1	1	0	0	0	1	0	3.4	0	1	0	1	0	0	0	4.6	76	16	21	1	0.11	0.7		0	7.1	9	2	151	0.71	0.3
90161010I00004	683	M	1939-07-18	2016-10-10	2016-10-25	170	76	26.2976						Pre	1	78.3583	1	26.8039	15	1	1	0	0	0	1	0	3.8	1	1	1	1	0	1	0	4.6	66	26	32	1	0.02	0.2		0	28	9.1	0	154	2.36	2
90161117I00021	695	F	1963-02-03	2016-11-17	2016-11-18	165	60	22.0386						Pre_Post	0	54.5722	0.742	64.284	1	1	1	0	0	0	1	0	3.8	0	1	1	1	0	1	0	4.3	58	24	28	0	0.04	0.7		0	15	9.2	0	243	0.91	0.5
90170110I00029	705	M	1969-05-06	2017-01-10	2017-01-25				36.4	83	168	114	20	Pre_Post	1	48.3778	1	93.5082	15	1	1	0	0	1	1	2	4.8	0	1	1	1	0	0	0	4.7	56	56	36	0	0.04	0.4		0	20.3	9	0	215	0.87	0.9
90170706I00112	757	M	1980-01-30	2017-07-06	2017-07-31	188	121	34.2349	36.5	67	134	86	22	Pre_Post	1	37.9778	1	74.9249	25	1	1	0	0	0	1	0	3.7	0	1	0	1	0	0	0	4.7	73	61	37	1	0.04	0.5		0	19.1	9.6	0	191	1.1	3.6
90180516I00081	805	M	1958-11-19	2018-05-16	2018-06-05	163	59	22.2063	36.6	67	95	71	16	Pre_Post	1	60.3556	1	94.3922	20	1	1	0	0	0	1	0	2.2	0	1	0	1	0	0	0	4.5	84	19	24	0	0.07	0.5	0	1	14.6	9.1	0	189	0.83	0.3
90180523I00022	810	M	1973-09-28	2018-05-23	2018-06-12									Pre_Post	1	45.3	1	73.0567	20	1	1	0	0	0	1	0	3	0	1	1	1	0	1	0	4.7	132	34	29	0	0.07	0.5	2	0	14.4	9.3	0	198	1.09	2.8
90111122I00074	74	M	1983-01-29	2011-11-22	2011-11-22	173	89	29.737	36	85	141	67	18	Pre	1	29.2333	1	93.5776	0		0	2	0	0	0	0	4	0	1	0	1	0	0	0	5.1	62	34	21	26.8	0.2	3.1	0	1	11	9.3	0.9	155	0.95
90120708I00030	144	M	1960-12-16	2012-07-08	2012-07-10	173	80.5	26.897	36	70	111	64	16	Pre	1	52.3111	1	61.7182	2	1	1	0	0	0	0	0	3	0	1	1	1	0	0	0	4.4	43	21	21	2.8	0.05	0.7	0	1	23.5	9.5	0.4	175	1.23
90130528I00205	229	M	1964-07-17	2013-05-28	2013-06-25	174	72	23.7812	36.1	71	125	88	20	Pre	1	49.575	1	74.0793	28	2	0	2	0	0	0	0	3	0	1	1	1	0	0	0	5	44	29	18	29.5	0.03	0.3	0	2	18.8	10	0.6	253	1.06
90141023I00091	347	M	1984-09-11	2014-10-23	2014-10-23	173	60	20.0474	36	78	138	97	17	Pre_Post	1	30.5528	1	91.6287	0		0	2	0	0	0	0	4	0	1	1	1	0	0	0	4.7	77	81	40	12.9	0.04	0.5		3	12.2	9.3	1	197	0.96	0.1
90141207I00044	364	F	1966-01-17	2014-12-07	2014-12-23	157	59	23.9361	36.7	87	123	78	16	Pre_Post	0	49.6	0.742	100.189	16	1	1	0	0	1	0	2	3	0	1	1	1	0	0	0	4.4	66	11	19	317	0.05	0.6		0	13.1	8.7	0.3	253	0.63	0.3
90150417I00045	401	F	1962-07-12	2015-04-17	2015-04-24	174	79	26.0933	36.4	83	145	100	15	Pre_Post	0	53.5333	0.742	54.7115	7		0	1	1	0	0	0	4	0	1	0	1	0	0	0	4.3	56	18	22	4.7	0.01	0.2		3	17.3	9.4	2.1	157	1.05	2.4
90150705I00159	455	F	1975-12-31	2015-07-05	2015-07-05	166	66	23.9512	36.2	80	120	80	20	Pre_Post	0	40.0861	0.742	56.1647	0		0	1	1	0	0	0	2	0	1	0	1	0	0	0	4.7	63	27	37	0	0.04	0.5		0	17.3	9	0	180	1.08
90150722I00045	470	F	1962-03-31	2015-07-22	2015-07-22	175	71	23.1837						Pre_Post	0	54.0861	0.742	66.0738	0		0	1	1	0	0	0	3	0	1	1	1	0	0	0	4.5	92	27	30	0	0.04	0.5		0	19.5	8.8	0	197	0.89	0.2
90150727I00147	472	M	1955-07-14	2015-07-27	2015-07-27				36.4	75	131	86	20	Pre_Post	1	60.9111	1	102.739	0		0	0	0	0	0	0	4	0	0	1	1	0	0	0	4.6	109	112	91	0	0.05	0.8		0	14.7	9	0	249	0.77	2.9
90150804I00026	478	M	1970-09-24	2015-08-04	2015-08-08	164	80	29.7442						Pre_Post	1	45.5139	1	107.388	4		0	1	1	0	0	0	4	0	1	0	1	0	0	0	4.6	94	65	40	2	0.04	0.4		2	13.2	9.4	0	189	0.78	1
90151214I00172	573	M	1965-02-25	2015-12-14	2015-12-30	180	90	27.7778	36.3	62	110	70	18	Pre_Post	1	51.5389	1	113.032	16	1	1	0	0	0	0	0	4	1	1	0	1	0	0	0	4.6	49	29	23	0	0.07	0.8		0	11.3	8.8	0	224	0.73	0.4
90161127I00038	699	M	1997-08-07	2016-11-27	2016-11-29	179	92.7	28.9317						Pre_Post	1	19.5889	1	99.089	2	1	1	0	0	1	0	2	2.8	0	1	0	1	0	1	0	4.8	98	130	80	0	0.02	0.3		1	19.7	9.9	0	213	0.97
90180509I00089	803	F	1948-05-15	2018-05-09	2018-06-12									Pre_Post	0	71.0028	0.742	66.8367	34	1	1	0	0	0	0	0	2.5	0	1	0	1	0	0	0	4.3	127	25	31	1	0.03	0.5	0	1	24.3	9	0	227	0.84	9.4
90180522I00037	809	M	2000-07-05	2018-05-22	2018-06-15	178.7	81	25.3651	36.5	77	133	86	16	Pre_Post	1	18.1389	1	112.618	24	1	1	0	0	0	0	0	3.6	0	1	1	1	0	0	0	4.5	76	20	19	0	0.04	0.6	0	2	8.9	9	0	169	0.88
90180529I00089	812	M	1973-03-20	2018-05-29	2018-06-26									Pre_Post	1	45.85	1	80.4982	28	1	1	0	0	0	0	0	3.7	0	1	0	1	0	0	0	4.4	84	49	36	0	0.06	0.7	0	1	19.4	8.9	0	176	1	0.4
90170206I00092	716	M	1981-09-03	2017-02-06	2017-02-24	178	70	22.0932						Pre_Post	1	35.9444	1	68.5282	18	1	1	0	0	0	1	0	3.3	0	1	0	1	0	0	0	4.8	63	21	22	0	0.01	0.2		3	10.9	9.1	0	188	1.2	0.8
90110710I00005	20	M	1951-07-25	2011-07-10	2011-07-11				36.7	80	141	99	20	Pre_Post	1	60.8333	1	122.773	1	2	0	2	0	0	1	0	4	0	1	1	1	0	0	0	4.6	73	20	21	1.8	0.04	0.7	0	3	11	8.8	1	165	0.66
90110817I00040	34	M	1975-12-29	2011-08-17	2011-12-14				36.5	81	128	68	18	Pre_Post	1	36.1528	1	168.406	119		0	2	0	0	1	0	3	0	1	0	1	0	0	0	4.9	60	44	28	0	0.03	0.4	0	3	13	9	0.8	206	0.55
90110830I00092	38	F	1964-09-22	2011-08-30	2011-08-30	155	62	25.8065						Pre_Post	0	47.6194	0.742	83.8993	0		0	2	0	0	1	0	4	0	1	0	1	0	0	0	4.1	41	15	13	8.3	0.04	0.7	0	3	15.8	8.8	0.3	170	0.74	0.78
90110923I00091	45	F	1986-12-31	2011-09-23	2011-11-29	160	55	21.4844						Pre_Post	0	25.0889	0.742	97.0672	67	1	1	0	0	1	1	2	4	0	1	1	1	0	0	0	4.1	61	12	11	239.5	0.08	1	0	3	11.2	8.7	0.9	217	0.73	4.9
90120116I00153	86	M	1964-12-28	2012-01-16	2012-01-16									Pre_Post	1	47.7361	1	91.3347	0	1	1	0	0	0	1	0	3	0	1	1	1	0	0	0	4.4	76	21	26	107.2	0.04	0.9	0	3	18.4	9.1	0.8	174	0.89
90120212I00088	95	M	1939-10-30	2012-02-12	2012-02-28	162	70	26.6728	36.4	66	142	77	18	Pre_Post	1	73.3417	1	69.9383	16	1	1	0	0	0	1	0	3	0	1	1	1	0	0	0	4.3	63	12	20	9.2	0.07	0.8	1	3	14.9	9.6	0.6	248	1.04
90120412I00037	118	M	1944-11-09	2012-04-12	2012-07-07	162	64	24.3865	36	78	132	83	16	Pre	1	68.4056	1	45.7791	86	2	0	2	0	0	1	0	3	0	1	0	1	0	0	0	4.3	59	19	23	11	0.11	1.2	0	3	17.5	9.6	0.5	170	1.52
90120823I00140	162	F	1959-05-05	2012-08-23	2012-09-14	162.8	54.5	20.5631						Pre_Post	0	54.0806	0.742	94.9582	22	1	1	0	0	0	1	0	4.8	0	1	1	1	0	0	0	4.4	65	14	18	6.5	0.03	0.4	0	2	16.1	9.4	0.5	197	0.65	0.6
90120905I00053	167	M	1969-05-15	2012-09-05	2012-09-05									Pre_Post	1	43.9417	1	86.1472	0	2	0	2	0	0	1	0	4	0	1	1	1	0	0	0	4.7	65	25	24	2.7	0.03	0.8	0	3	20	9.3	1.9	273	0.95
90121230I00096	191	M	1952-10-24	2012-12-30	2013-01-21	170	77	26.6436						Pre_Post	1	61.0611	1	73.403	22	2	0	2	0	1	1	2	4	1	1	1	1	0	0	0	4.8	70	24	21	21.2	0.04	0.4	0	3	19.3	10.1	0.6	205	1.03
90130331I00037	213	F	1973-03-08	2013-03-31	2013-04-16				36.5	76	120	88	20	Pre_Post	0	40.6472	0.742	86.6394	16	1	1	0	0	1	1	2	4	0	1	1	1	0	0	0	3.8	35	11	17	5.6	0.07	0.8	0	3	7.9	8.7	0	145	0.74
90130418I00292	217	M	1944-07-29	2013-04-18	2013-05-10	180	84	25.9259						Pre	1	69.7222	1	65.5437	22	1	1	0	0	0	1	0	4	0	1	1	1	0	0	0	4.2	49	14	22	15.1			0	3	26.1	9	0	194	1.11
90130526I00058	228	M	1951-03-04	2013-05-26	2013-06-04	177	77	24.5779	36	76	126	87	16	Pre	1	63.1361	1	72.9067	9	1	1	0	0	1	1	1	3	0	1	0	1	0	0	0	4.8	92	28	22	19.4	0.05	0.3	0	3	16.6	9.5	5.9	206	1.03
90130620I00021	236	M	1963-10-10	2013-06-20	2013-07-05				36.7	67	181	112	18	Pre_Post	1	50.4194	1	89.1692	15		0	2	0	0	1	0	4	1	1	1	1	0	0	0	4.8	63	15	19	1.8	0.03	0.2	0	3	16.1	9.5	0.1	197	0.9
90130712I00089	243	F	1941-08-12	2013-07-12	2013-07-12	157	53	21.5019	36.1	85	121	86	20	Pre_Post	0	72.9639	0.742	99.9235	0	1	1	0	0	0	1	0	3	0	1	1	1	0	0	0	4.4	63	13	22	0.9	0.05	0.6	0	3	18.1	10	2.7	235	0.59	0.78
90131008I00035	258	M	1968-03-10	2013-10-08	2013-10-08				36.6	91	131	81	18	Pre	1	46.2444	1	108.648	0	1	1	0	0	0	1	0	3	0	1	0	1	0	0	0	4.5	64	21	19	17.9	0.12	0.8	0	3	15.1	9.8	0.3	159	0.77
90140328I00015	302	F	1996-12-01	2014-03-28	2014-04-01	155	58.5	24.3496						Pre_Post	0	17.5722	0.742	87.5372	4	1	1	0	0	0	1	0	4	0	1	0	1	0	0	0	4.4	78	12	16	407.2	0.03	0.4		3	17.1	8.8	0.9	142	0.85	0.5
90140922I00029	342	M	1994-12-14	2014-09-22	2014-10-07	171	68	23.255	36.6	47	130	79	18	Pre	1	20.0611	1	104.821	15	1	1	0	0	1	1	1	3	0	1	1	1	0	0	0	4.7	90	14	30	30.5	0.02	0.3		3	11.5	9.8	0.4	130	0.92	0.2
90141016I00071	346	M	1984-03-06	2014-10-16	2014-11-05	173	60	20.0474	36.8	72	117	76	15	Pre_Post	1	31.0583	1	100.97	20	2	0	2	0	0	1	0	3	0	1	0	1	0	0	0	4.2	56	11	13	24.5	0.02	0.3		3	11	9.2	2.9	218	0.88	0.1
90141102I00079	352	M	1973-05-17	2014-11-02	2014-11-21	180	93	28.7037	35.5	59	106	72	18	Pre_Post	1	42.0667	1	114.172	19	2	0	2	0	0	1	0	4	0	1	0	1	0	0	0	4.2	69	61	35	5.5	0.04	0.5		2	15.9	8.4	0.5	172	0.75	1.6
90141201I00318	362	M	1987-11-12	2014-12-01	2014-12-19	171	79	27.0169	36.9	84	171	116	20	Pre_Post	1	27.4472	1	130.515	18	1	1	0	0	1	1	2	3	0	1	1	1	0	0	0	4.7	69	16	21	4.6	0.02	0.2		3	12	9.3	0	198	0.72
90150215I00040	386	M	1976-12-17	2015-02-15	2015-02-27				36.4	94	138	75	16	Pre_Post	1	38.7194	1	75.422	12	1	1	0	0	0	1	0	2.3	0	1	1	1	0	0	0	4.6	73	22	26	365.6	0.05	0.6		3	16.4	8.7	1.2	198	1.09
90150506I00258	415	F	1963-04-26	2015-05-06	2015-06-05	169	83	29.0606	36.5	90	160	100	20	Pre_Post	0	52.7861	0.742	69.0811	30	1	1	0	0	0	1	0	2	0	1	0	1	0	0	0	4.7	77	25	22	6.6	0.03	0.4		3	18	9.3	0.5	176	0.86
90150505I00289	416	F	1955-03-06	2015-05-06	2015-05-27	156	61	25.0657	36.9	71	124	89	20	Pre_Post	0	61.0444	0.742	87.9509	21	1	1	0	0	0	1	0	3	0	1	0	1	0	0	0	4.3	60	22	22	12.2	0.05	0.5		3	17.8	8.6	0.1	128	0.68	2.5
90150513I00027	420	M	1979-01-13	2015-05-13	2015-05-29	178	69	21.7776	36.3	62	125	61	19	Pre	1	36.8583	1	76.9946	16	1	1	0	0	0	1	0	3	1	1	1	1	0	0	0	4.4	69	19	22	12	0.07	0.8		3	15.6	8.9	1.5	162	1.08	1.2
90150615I00023	433	M	1981-08-28	2015-06-15	2015-06-30	167	55	19.721	36.2	75	130	80	19	Pre_Post	1	34.2889	1	153.963	15	1	1	0	0	1	1	2	3	0	1	1	1	0	0	0	4.3	57	12	13	0	0.05	0.6		2	9.1	8.5	0	155	0.6	0.2
90150617I00028	435	F	1953-09-30	2015-06-17	2015-07-03	147	47	21.7502						Pre_Post	0	62.6111	0.742	71.5039	16	2	0	2	0	1	1	2	3	0	1	0	1	0	0	0	4.3	69	10	21	0	0.02	0.2		3	17	8.8	1	194	0.81	1.4
90150701I00052	452	M	1939-05-15	2015-07-01	2016-02-29	160	56	21.875						Pre_Post	1	77.2389	1	70.7755	243		0	1	1	1	1	2	4	0	1	1	1	0	0	0	4	102	16	22	0	0.04	0.5		2	18.7	9	0	186	1.02	2.3
90150707I00281	456	F	1975-01-19	2015-07-08	2015-07-17	182	75	22.6422						Pre_Post	0	41.0556	0.742	62.5248	9		0	1	1	0	1	0	3	0	1	1	1	0	0	0	4.4	54	21	26	0	0.05	0.4		2	25.2	9	0	194	0.98	0.4
90150729I00034	476	M	1981-12-20	2015-07-29	2015-07-29	174	73	24.1115	363.5	75	135	90	18	Pre_Post	1	34.0944	1	104.541	0	1	1	0	0	0	1	0	4	0	0	0	1	0	0	0	4.6	56	30	22	0	0.02	0.5		3	11.3	8.6	0	172	0.84	0.8
90150828I00047	498	F	1983-09-09	2015-08-28	2015-09-14	164	53	19.7055	35.5	101	100	57	19	Pre	0	32.4333	0.742	95.139	17	1	1	0	0	0	1	0	3	0	1	0	1	0	0	0	4.3	57	8	17	0	0.06	0.9		2	14.1	8.4	0	217	0.71	0.3
90150922I00274	513	M	1947-06-06	2015-09-22	2015-10-16	178	82	25.8806						Pre	1	69.2917	1	61.1544	24		0	1	1	0	1	0	4	1	1	1	1	0	0	0	4.4	53	33	26	0	0.06	0.7		0	21.8	9	0	200	1.18
90151001I00013	520	M	1958-06-25	2015-10-01	2015-10-26	168	63	22.3214						Pre_Post	1	58.1028	1	112.084	25	1	1	0	0	0	1	0	4	0	1	0	1	0	0	0	4.1	60	27	20	0	0.03	0.4		3	13.8	8.9	0	184	0.72	3.1
90151009I00019	528	M	1967-11-08	2015-10-09	2015-10-28	167	61	21.8724	36.5	85	114	84	14	Pre_Post	1	48.6167	1	93.4147	19	1	1	0	0	0	1	0	4	0	1	0	1	0	0	0	4.2	72	13	19	0	0.02	0.3		3	29	8.8	0	181	0.87	0.7
90151206I00075	561	M	1984-07-06	2015-12-06	2015-12-23	170	53	18.3391	36.7	66	122	86	20	Pre_Post	1	31.875	1	97.8682	17	1	1	0	0	0	1	0	4	0	1	0	1	0	0	0	4.6	49	12	19	0	0.05	0.9		3	14.4	9	0	198	0.9	0.1
90151207I00058	562	M	1988-05-12	2015-12-07	2015-12-07	175	125	40.8163						Pre_Post	1	27.9722	1	103.138	0	1	1	0	0	0	1	0	4	0	1	1	1	0	0	0	5.2	87	20	17	11	0.03	0.4		3	17.7	8.9	0	164	0.88	4.7
90151229I00086	579	M	1996-08-07	2015-12-29	2016-01-18	170	80	27.6817						Pre_Post	1	19.675	1	100.192	20	1	1	0	0	0	1	0	4	0	1	1	1	0	0	0	4.7	92	26	21	0	0.04	0.5		2	12.4	9.4	1	243	0.96	3.1
90151229I00316	580	M	1959-01-25	2015-12-30	2015-12-30	160	65	25.3906	36.1	73	130	77	16	Pre_Post	1	57.7583	1	112.22	0	1	1	0	0	0	1	0	4	0	1	1	1	0	0	0	4.5	102	22	24	0	0.03	0.4		3	15.8	8.8	0	235	0.72	0.3
90151231I00153	581	F	1972-06-18	2015-12-31	2015-12-31									Pre	0	44.1694	0.742	147.455	0	1	1	0	0	0	1	0	4	0	0	0	1	0	0	0	4.7	67	27	27	0	0.02	0.1		2	10.4	9.6	0	224	0.46	0.2
90160104I00227	585	M	1972-01-26	2016-01-04	2016-01-06	166	90	32.6608	36.5	83	142	95	20	Pre_Post	1	44.5806	1	86.9505	2	1	1	0	0	0	1	0	4	0	1	1	1	0	0	0	4.8	86	59	24	1	0.11	1		1	15.6	9.5	0	205	0.94	2.9
90160115I00032	588	M	1955-04-10	2016-01-15	2016-02-01	173	80	26.7299	36.4	82	98	55	18	Pre_Post	1	61.6528	1	65.1643	17	1	1	0	0	1	1	2	4	0	1	0	1	0	0	0	4.5	76	85	58	0	0.08	0.6		3	11	8.9	0	197	1.14	1.4
90160128I00074	595	M	1957-03-25	2016-01-28	2016-02-15	171	83	28.3848						Pre_Post	1	59.7028	1	68.3509	18	1	1	0	0	0	1	0	4	0	1	1	1	0	0	0	4.8	76	31	26	1	0.06	0.7		3	13.3	8.9	0	168	1.1	0.8
90160215I00078	602	M	1966-04-10	2016-02-15	2016-04-27	154	55	23.1911	36.2	71	138	94	16	Pre	1	50.5778	1	179.741	72	1	1	0	0	1	1	2	4	0	1	1	1	0	0	0	3.9	40	28	22	0	0.07	1.2		1	10.7	8.1	0	191	0.49	0.8
90160225I00218	609	M	1964-05-29	2016-02-25	2016-03-21	167	76	27.2509	36.2	72	127	86	16	Pre_Post	1	52.4972	1	74.0283	25	1	1	0	0	0	1	0	3	0	1	0	1	0	0	0	4.9	70	84	48	1	0.06	0.4		3	16.3	9.7	0	194	1.05	0.6
90160611I00030	615	M	1957-05-22	2016-06-11	2016-06-17	168	65	23.03	36.4	62	149	101	18	Pre	1	59.9167	1	61.7761	6	1	1	0	0	0	1	0	4.3	0	1	1	1	0	1	0	4.5	50	25	28	0	0.07	0.9		2	14.3	9.1	0	146	1.2
90160622I00061	619	M	1952-06-27	2016-06-22	2016-07-15	176.4	77.3	24.8418						Pre_Post	1	64.9194	1	81.5636	23	1	1	0	0	0	1	0	4.3	0	1	0	1	0	0	0	4.4	48	28	31	1	0.02	0.2		3	19.8	9.5	0	185	0.93	2.3
90160626I00048	622	M	1996-06-21	2016-06-26	2016-09-07	173	82	27.3982						Pre_Post	1	20.3056	1	136.558	73	1	1	0	0	1	1	2	3.4	0	1	0	1	0	0	0	4.6	94	67	29	0	0.06	0.7		3	8.7	9.3	0	209	0.73	3.1
90160809I00017	652	M	1985-02-28	2016-08-09	2016-08-26	173	70	23.3887						Pre	1	31.9028	1	88.6923	17	1	1	0	0	1	1	2	2	0	1	1	1	0	1	0	5	93	27	25	1	0.03	0.4		0	17	9.3	0	235	0.98	0.4
90160817I00032	657	F	1986-09-16	2016-08-17	2016-08-29	163	52	19.5717	36.8	78	115	79	16	Pre_Post	0	30.3556	0.742	89.1433	12	1	1	0	0	0	1	0	3	0	1	0	1	0	0	0	4.2	50	16	17	0	0.01	0.2		3	12	9.4	0	192	0.76	1.2
90160817I00048	658	F	1961-07-21	2016-08-17	2016-08-22	159	52	20.5688	36.5	67	126	76	20	Pre_Post	0	55.8778	0.742	82.5045	5	1	1	0	0	0	1	0	2.7	0	1	1	1	0	0	0	4.4	70	10	15	0	0.03	0.6		3	18.1	9.2	0	195	0.73	0.6
90160821I00031	661	M	1960-12-25	2016-08-21	2016-09-12	165	70	25.7117	36.3	70	148	81	16	Pre_Post	1	56.4667	1	80.8878	22	1	1	0	0	1	1	2	3	0	1	0	1	0	0	0	4.6	128	35	27	0	0.05	0.7		3	10.1	9.2	0	195	0.96	3.1
90160906I00032	669	F	1964-10-27	2016-09-06	2016-10-01	163	66.9	25.1797						Pre_Post	0	52.6167	0.742	89.1296	25	1	1	0	0	0	1	0	2.8	0	1	0	1	0	0	0	4.3	79	27	22	14	0.04	0.3		3	18.2	10.3	1	205	0.69	1.7
90161013I00030	685	M	1957-06-20	2016-10-13	2016-10-13				36	74	124	87	20	Pre_Post	1	60.1806	1	89.4547	0	1	1	0	0	0	1	0	4.4	0	1	1	1	0	1	0	4.1	118	31	26	0	0.03	0.3		2	14.5	8.5	0	180	0.87	3
90161107I00291	691	F	1946-06-20	2016-11-07	2016-11-24	160	62	24.2188	36.4	86	178	88	15	Pre_Post	0	71.4111	0.742	64.9705	17	1	1	0	0	0	1	0	4.2	0	1	0	1	0	0	0	4	86	36	37	0	0.01	0.1		3	20.9	8.9	0	94	0.86	2.5
90161114I00128	694	M	1962-09-28	2016-11-14	2016-11-14	173	73	24.3911	35.9	64	124	92	20	Pre_Post	1	54.9194	1	74.9997	0	1	1	0	0	1	1	2	3.8	0	1	1	1	0	0	0	4.5	70	27	23	0	0.01	0.1		3	17.5	8.9	0	183	1.03	0.7
90161117I00022	696	F	1988-06-16	2016-11-17	2016-11-29	158	50	20.0288	36.4	83	110	72	20	Pre_Post	0	28.8361	0.742	91.4648	12	1	1	0	0	1	1	2	3	0	1	1	1	0	1	0	4.2	46	9	15	3	0.04	0.5		3	9.4	8.9	0	122	0.75	0.4
90161206I00016	703	M	1960-08-10	2016-12-06	2016-12-29				35.9	54	166	98	16	Pre_Post	1	57.1444	1	89.2153	23	1	1	0	0	0	1	0	4.4	1	1	1	1	0	0	0	4.4	69	16	27	0	0.02	0.3		0	15.7	8.8	0	177	0.88
90170127I00047	711	M	1980-02-02	2017-01-27	2017-02-22	170	78	26.9896						Pre_Post	1	37.525	1	84.818	26	1	1	0	0	0	1	0	2.8	0	1	0	1	0	0	0	4.4	81	117	39	0	0.02	0.1		3	11.5	8.5	0	169	0.99	11.4
90170205I00035	714	M	1982-01-18	2017-02-05	2017-03-02	180	89	27.4691	36.6	73	128	95	20	Pre_Post	1	35.5611	1	86.7591	25	1	1	0	0	1	1	1	4.6	0	1	0	1	0	0	0	4.8	73	42	31	0	0.06	0.5		3	13.2	9	0	199	0.98	1.6
90170306I00041	728	M	1951-02-06	2017-03-06	2017-03-30	160	70	27.3438	36.1	74	163	102	18	Pre_Post	1	67.0417	1	71.2252	24	1	1	0	0	0	1	0	2.3	1	1	0	1	0	0	0	4.1	82	38	44	0	0.04	0.6		3	10.6	8.5	1	174	1.04	4.7
90170316I00039	733	M	1975-10-28	2017-03-16	2017-03-19	173	70	23.3887						Pre_Post	1	41.9861	1	77.4631	3	2	0	1	1	0	1	0	3	0	1	0	1	0	0	0	4.3	120	37	23	0	0.07	0.8		3	15	8.8	0	196	1.05	0.6
90170611I00056	746	F	1959-10-03	2017-06-11	2017-06-28									Pre	0	58.5306	0.742	61.8065	17	2	0	1	1	0	1	0	3	0	1	0	1	0	0	0	4.3	165	17	25	0	0.05	0.6		0	15.4	9.1	0	197	0.93	1.3
90180227I00189	764	M	1982-02-20	2018-02-27	2018-03-19	172	80	27.0416	36.6	81	152	105	16	Pre_Post	1	36.5444	1	90.5307	20	1	1	0	0	1	1	1	3.7	0	1	1	1	0	1	0	4.6	101	40	37	0	0.07	0.4	0	3	11.9	8.9	0	187	0.94	0.9
90180301I00026	766	M	1964-12-01	2018-03-01	2018-03-21	180	86	26.5432	36.2	73	164	105	16	Pre_Post	1	54.0222	1	70.4913	20	1	1	0	0	1	1	2	3.6	0	1	0	1	0	0	0	4.6	54	31	24	0	0.1	0.7	0	3	14.7	9	0	173	1.09	0.9
90180318I00126	775	M	1988-02-03	2018-03-18	2018-04-10				36.5	93	137	90	20	Pre_Post	1	30.5583	1	65.1533	23	1	1	0	0	1	1	2	2.5	0	1	0	1	0	0	0	5.1	58	35	30	0	0.06	0.7	0	3	15.9	9.5	0	216	1.29
90180320I00216	777	M	1973-10-12	2018-03-20	2018-04-16									Pre_Post	1	45.0833	1	63.0179	27	1	1	0	0	1	1	2	3.5	1	1	0	1	0	1	0	4.8	98	19	20	0	0.06	0.7	0	2	14.5	9.4	0	135	1.24	0.2
90180407I00028	790	M	1989-02-09	2018-04-07	2018-04-30	173	88	29.4029	36.2	71	127	70	18	Pre_Post	1	29.5806	1	110.632	23	1	1	0	0	0	1	0	2.7	0	1	0	1	0	0	0	4.6	83	24	20	0	0.01	0.1	0	2	13.2	8.8	0	173	0.82	1.4
90180413I00025	792	M	1993-12-27	2018-04-13	2018-05-12	174	83	27.4145	36.6	68	141	78	16	Pre_Post	1	24.6472	1	98.0663	29	1	1	0	0	0	1	0	2.6	0	1	1	1	0	0	0	4.2	91	41	33	0	0.04	0.4	0	2	15.6	9.1	0	133	0.94	1.8
90180607I00444	816	M	1963-05-15	2018-06-07	2018-07-03									Pre_Post	1	55.8667	1	52.4486	26	1	1	0	0	0	1	0	4.2	0	1	0	1	0	0	0	4.3	50	33	26	0	0.08	0.8	0	3	13.4	8.7	0	199	1.4	1.7
90180713I00042	829	M	1980-12-16	2018-07-13	2018-08-13	178	65	20.5151	36.9	70	128	90	16	Pre_Post	1	38.1194	1	83.5729	31	1	1	0	0	0	1	0	2.4	0	1	1	1	0	0	0	4.6	67	19	25	2	0.04	0.7	0	3	15.6	9.7	1	175	1	0.3
90110625I00014	13	F	1948-02-02	2011-06-25	2011-07-19	162	64	24.3865						Pre	0	64.3167	0.742	87.0236	24	1	1	0	0	0	0	0	4	0	1	1	1	0	0	0	4.3	55	15	18	16.6	0.04	0.3	0	3	19.8	8.9	0.8	234	0.68
90110713I00052	24	M	1967-01-05	2011-07-13	2011-08-13				36	59	160	113	18	Pre	1	45.1667	1	100.114	31	1	1	0	0	0	0	0	4	0	1	0	1	0	0	0	4.7	80	26	18	23.1	0.04	0.5	0	3	12.9	9.5	0.8	266	0.83	0.78
90110918I00029	42	M	1965-03-28	2011-09-18	2011-09-18	167	66	23.6652	36.3	70	136	95	18	Pre	1	47.1528	1	106.62	0	2	0	2	0	0	0	0	3	0	1	0	1	0	0	0	4.9	94	42	32	2.7	0.04	0.7	0	3	12.6	9	1.7	197	0.78
90110927I00049	52	M	1966-12-28	2011-09-27	2011-10-18	182	60	18.1138						Pre_Post	1	45.4	1	86.6296	21		0	2	0	1	0	1	4	0	1	1	1	0	0	0	4.3	99	30	25	9.2	0.06	0.6	0	3	17.5	9.2	6.5	166	0.94
90120120I00043	88	F	1976-05-21	2012-01-20	2012-01-27				36.5	88	122	87	18	Pre	0	36.1861	0.742	170.541	7	2	0	2	0	1	0	2	3	0	1	1	1	0	0	0	4.3	40	15	18	5.5	0.03	0.5	0	3	16.8	8.5	1	143	0.42
90120620I00349	137	M	1958-08-06	2012-06-20	2012-08-01	184	85	25.1063						Pre	1	54.6583	1	54.94	42	2	0	2	0	0	0	0	4	0	1	0	1	0	0	0	4.6	55	12	28	4.7	0.04	0.6	0	2	19.9	10	0.3	207	1.35
90120901I00026	166	M	1973-08-08	2012-09-01	2012-09-21				36.4	78	140	102	18	Pre_Post	1	39.6361	1	96.0932	20	1	1	0	0	1	0	2	3	0	1	1	1	0	0	0	5	41	42	31	9.2	0.05	0.6	0	3	10.9	10	0.4	259	0.88	1.4
90130424I00237	220	F	1955-02-11	2013-04-24	2013-08-10									Pre_Post	0	59.0472	0.742	64.0756	108	2	0	2	0	0	0	0	3	0	1	0	1	0	0	0	4.3	74	28	26	4.7	0.09	1.1	0	3	29.8	9.2	0.9	239	0.9
90130426I00059	221	F	1987-06-26	2013-04-26	2013-04-26	170	60	20.7612	36	94	131	107	15	Pre_Post	0	26.2111	0.742	114.038	0	1	1	0	0	0	0	0	3	0	1	1	1	0	0	0	4.6	34	16	23	95.2	0.04	0.6	0	3	12.7	9.3	1.5	198	0.63	0.8
90130519I00179	226	F	1950-09-09	2013-05-19	2013-07-02	164	69	25.6544	36.6	70	110	70	20	Pre	0	63.6056	0.742	90.2773	44	1	1	0	0	1	0	2	4	0	1	1	1	0	0	0	4.8	68	37	41	6.6	0.04	0.7	0	3	17.8	9.6	0	234	0.66
90140123I00265	283	F	1973-06-26	2014-01-23	2014-01-23	159	52	20.5688	36.6	54	104	69	20	Pre_Post	0	41.1694	0.742	107.997	0	2	0	2	0	0	0	0	4	0	1	1	1	0	0	0	4.6	60	11	17	254.2	0.01	0.2		3	12.2	9.3	0.3	172	0.61
90140313I00214	298	M	1994-06-09	2014-03-13	2014-03-13				36.5	82	116	72	20	Pre_Post	1	20.0472	1	114.861	0	1	1	0	0	0	0	0	3	0	1	0	1	0	0	0	5.5	99	21	18	1522.3	0.03	0.2		3	11.9	10.6	0.9	208	0.85
90140420I00015	306	M	1960-04-05	2014-04-20	2014-04-23	167	70	25.0995	36.2					Pre_Post	1	54.8278	1	66.0656	3	2	0	2	0	0	0	0	2	0	1	1	1	0	0	0	4.2	58	30	18	1.8	0.08	0.7		3	13.2	9	4.6	189	1.15	2.8
90140507I00131	310	M	1954-02-10	2014-05-07	2014-07-12	167	68	24.3824	36.4	87	126	78	20	Pre	1	61.1139	1	81.5572	66	1	1	0	0	0	0	0	4	0	1	1	1	0	0	0	4.3	78	21	24	4.7	0.05	0.5		2	10.3	8.9	0.1	200	0.94
90140810I00027	325	F	1946-06-08	2014-08-10	2014-08-26									Pre_Post	0	69.1667	0.742	64.5264	16		0	2	0	1	0	1	4	0	1	1	1	0	0	0	4.2	99	16	24	12.2	0.05	0.6		2	24.6	9	0.1	176	0.87
90140920I00010	340	F	1957-09-11	2014-09-20	2014-10-07	164	59	21.9363	36.5	81	178	96	18	Pre	0	57.8556	0.742	98.9159	17	1	1	0	0	0	0	0	4	0	1	1	1	0	0	0	4.5	75	81	59	27.3				3	19.6	9.6	0.7	176	0.62	0.5
90141101I00045	350	M	1967-09-20	2014-11-01	2014-11-26	177	85	27.1314	36	90	142	86	18	Pre	1	47.8028	1	79.8195	25		0	2	0	1	0	2	4	1	1	0	1	0	0	0	4.7	76	19	21	11	0.02	0.3		3	9.8	9.3	0.5	206	1	3.3
90141211I00024	366	M	1976-11-21	2014-12-11	2015-01-03	177	94	30.0041	36.9	87	150	98	18	Pre_Post	1	38.6083	1	75.466	23	2	0	2	0	0	0	0	4	0	1	0	1	0	0	0	4.6	46	34	28	9.2	0.07	0.6		3	16.8	9.1	0.3	192	1.09	0.9
90150401I00161	395	M	1953-08-03	2015-04-01	2015-04-17	173	73	24.3911						Pre_Post	1	62.5583	1	93.7079	16	1	1	0	0	1	0	2	4	1	1	1	1	0	0	0	4.3	84	34	30	12	0.02	0.2		3	20.9	8.6	0.3	196	0.83	0.7
90150402I00105	396	M	1960-10-25	2015-04-02	2015-05-15	166.9	73.2	26.2784						Pre_Post	1	55.2278	1	65.9682	43	1	1	0	0	1	0	1	4	0	1	0	1	0	0	0	4.4	71	20	42	192.6	0.06	0.6		3	21	8.7	0	231	1.15	3.8
90150410I00265	398	M	1989-01-04	2015-04-10	2015-04-21	173	70	23.3887	36	81	117	65	20	Pre	1	26.6444	1	79.6778	11	1	1	0	0	0	0	0	3.6	0	1	0	1	0	0	0	4.7	78	13	31	0.9	0.01	0.1		3	15.4	9	0.9	127	1.11
90150420I00138	403	F	1967-02-01	2015-04-20	2015-04-22									Pre_Post	0	48.9167	0.742	110.532	2		0	1	1	0	0	0	3	0	0	0	1	0	0	0	3.8	74	15	47	35.1	0.03	0.4		2	17.8	8.7	1.4	169	0.58	0.4
90150426I00159	408	F	1960-10-08	2015-04-26	2015-05-12									Pre	0	55.3417	0.742	105.691	16	1	1	0	0	0	0	0	4	0	1	1	1	0	0	0	4.7	62	26	23	22.1	0.02	0.3		3	16.1	9.2	0	218	0.59
90150508I00254	417	M	1983-12-20	2015-05-08	2015-05-27	180	91	28.0864	36.5	90	180	110	20	Pre	1	31.8389	1	86.6837	19	1	1	0	0	1	0	2	2	0	1	1	1	0	0	0	4.7	69	27	25	4.7	0.05	0.8		3	14.3	9.4	0.1	167	1	3.2
90150603I00045	429	F	1974-08-28	2015-06-03	2015-06-27	183	104	31.055	36.5	72	161	112	15	Pre_Post	0	41.3583	0.742	63.935	24	1	1	0	0	0	0	0	4	1	1	1	1	0	0	0	4.5	61	44	37	0	0.04	0.5		1	16.3	8.9	0	174	0.96	0.7
90150604I00088	430	M	1978-02-11	2015-06-04	2015-07-03	185	90	26.2966	36	64	149	100	18	Pre	1	37.8528	1	85.6662	29	1	1	0	0	0	0	0	2	0	1	0	1	0	0	0	5	68	25	28	0	0.05	0.6		3	12.2	9.4	1	232	0.98	0.4
90150719I00045	464	M	1982-02-26	2015-07-19	2015-08-04	160	55	21.4844	36	77	130	85	20	Pre_Post	1	33.8778	1	79.1692	16	1	1	0	0	0	0	0	3	0	1	1	1	0	0	0	4.6	62	28	33	3	0.03	0.4		3	18.5	8.8	0	151	1.07	0.3
90150720I00347	465	F	1958-06-26	2015-07-20	2015-08-05	163	70	26.3465						Pre_Post	0	57.8972	0.742	72.6492	16	1	1	0	0	0	0	0	3	0	1	1	1	0	0	0	4.9	85	75	48	0	0.02	0.3		2	18.2	9.8	0	203	0.81	2.5
90150721I00337	467	M	1977-09-15	2015-07-22	2015-08-05	180	90	27.7778	36	77	137	103	20	Pre_Post	1	38.4	1	93.0433	14	1	1	0	0	0	0	0	4	0	1	0	1	0	0	0	5	81	35	32	23	0.03	0.3		3	15.1	9.8	0	154	0.91	1.2
90150722I00044	469	F	1954-10-05	2015-07-22	2015-07-22	171	70	23.939	36.3	75	118	76	20	Pre_Post	0	61.6806	0.742	63.5106	0	1	1	0	0	0	0	0	4	0	0	1	1	0	0	0	4.2	39	16	20	0	0.11	1		3	18.1	8.4	0	199	0.9	0.5
90150812I00060	481	M	1951-08-01	2015-08-12	2015-08-28	169	72	25.2092						Pre_Post	1	64.9639	1	77.6839	16	2	0	2	0	1	0	2	4	0	1	1	1	0	0	0	4.4	66	18	24	0	0.05	0.7		3	13.6	8.8	0	185	0.97	0.8
90150815I00106	483	M	1957-03-03	2015-08-15	2015-09-01	155	55	22.8928	36.5	78	120	70	20	Pre_Post	1	59.3028	1	92.1625	17	1	1	0	0	1	0	2	3	0	1	0	1	0	0	0	4.3	103	23	31	6	0.04	0.4		3	26.5	8.7	0	147	0.85	0.9
90150816I00050	486	M	1958-08-28	2015-08-16	2015-08-18	172	72	24.3375	36.4	74	130	99	20	Pre_Post	1	57.7972	1	89.0098	2	1	1	0	0	0	0	0	3	0	1	1	1	0	0	0	4.3	84	42	25	0	0.04	0.3		3	24.4	9.3	0	292	0.88	1
90150820I00063	490	M	1995-10-19	2015-08-20	2015-12-04	161.6	53.4	20.4484	36.5	67	131	109	14	Pre_Post	1	20.125	1	108.839	106	1	1	0	0	0	0	0	3	0	1	0	1	0	0	0	4.8	81	9	19	0	0.02	0.2		3	15.8	9.7	0	155	0.89	0.2
90150826I00054	497	M	1963-03-10	2015-08-26	2015-10-10	168	70	24.8016						Pre_Post	1	53.2278	1	73.0178	45	1	1	0	0	1	0	2	3	0	1	0	1	0	0	0	4.9	84	46	33	0	0.09	1.4		3	10.4	9.4	0	224	1.06	0.9
90150831I00215	502	M	1967-11-05	2015-08-31	2015-08-31	177	80	25.5354	36.9	98	154	94	16	Pre	1	48.5167	1	107.595	0	1	1	0	0	0	0	0	4	0	1	0	1	0	0	0	4.4	95	47	29	0	0.04	0.4		3	13	8.7	0	185	0.77	1.6
90151017I00067	535	F	1948-12-16	2015-10-17	2015-11-02				36	70	124	80	20	Pre	0	67.8083	0.742	80.599	16	1	1	0	0	0	0	0	2	0	1	0	1	0	0	0	4.4	103	11	21	0	0.06	0.9		3	13.8	9.6	0	253	0.72	0.5
90151030I00056	542	M	1992-08-21	2015-10-30	2015-11-16				36	66	124	67	20	Pre_Post	1	23.5278	1	200.48	17	1	1	0	0	1	0	2	3	0	1	1	1	0	0	0	4.8	60	12	19	0	0.02	0.3		3	5.8	9.3	0	157	0.51	0.3
90151210I00058	565	M	1962-06-05	2015-12-10	2015-12-18	180	64	19.7531						Pre_Post	1	54.2944	1	86.7259	8	1	1	0	0	0	0	0	4	0	1	1	1	0	0	0	4.8	60	12	22	0	0.01	0.1		2	22.1	9.2	0	176	0.91	1
90151212I00186	569	F	1940-04-18	2015-12-12	2015-12-29	174	72	23.7812	36.4	74	175	100	20	Pre_Post	0	76.7528	0.742	63.1775	17	1	1	0	0	0	0	0	4	0	1	1	1	0	0	0	4.3	90	14	22	1	0.01	0.2		3	23.4	8.6	0	212	0.87	4.8
90151212I00150	572	F	1949-10-20	2015-12-12	2015-12-12	162	70	26.6728						Pre_Post	0	67.1083	0.742	70.5041	0	1	1	0	0	1	0	1	4	0	1	1	1	0	0	0	4.6	50	60	48	0	0.02	0.3		1	13.6	9.2	0	119	0.81	2
90151222I00072	576	M	1981-12-19	2015-12-22	2016-01-13	178	93	29.3524	36	79	109	73	16	Pre_Post	1	34.5028	1	104.288	22	1	1	0	0	0	0	0	2	0	1	1	1	0	0	0	5	66	77	62	0	0.03	0.2		2	12.3	8.8	0	183	0.84
90160104I00226	584	M	1970-01-15	2016-01-04	2016-01-06	169	75	26.2596	36.6	80	152	100	20	Pre_Post	1	46.6389	1	108.461	2	1	1	0	0	1	0	2	2	0	1	1	1	0	0	0	4.3	70	13	16	4	0.03	0.4		3	11.7	8.9	0	190	0.77	1.1
90160122I00051	590	M	1974-12-27	2016-01-22	2016-02-15	165	87	31.9559	36.1	72	134	96	20	Pre_Post	1	41.6694	1	75.9113	24		0	0	0	0	0	0	3	0	1	1	1	0	0	0	4.6	74	94	54	1	0.04	0.3		3	17.4	9.3	0	258	1.07	5
90160717I00103	634	M	1971-04-05	2016-07-17	2016-07-17	178	87	27.4587	36.5	100	147	100	16	Pre_Post	1	45.9444	1	113.897	0	1	1	0	0	0	0	0	3	0	1	1	1	0	0	0	4.9	66	30	22	0	0.01	0.2		3	13.2	9.4	0	245	0.74	0.4
90160812I00268	653	M	1961-01-17	2016-08-12	2016-09-02	173	68	22.7204	36.5	67	168	96	20	Pre_Post	1	56.3778	1	61.9482	21	1	1	0	0	0	0	0	4	0	1	1	1	0	0	0	4.6	78	45	33	0				3	13.1	9.8	0	179	1.21	0.7
90160817I00350	655	M	1968-10-27	2016-08-17	2016-08-24	170	81	28.0277	36.7	95	167	118	20	Pre_Post	1	48.5028	1	89.8735	7	1	1	0	0	0	0	0	3.3	0	1	0	1	0	1	0	4.3	90	37	31	0	0.01	0.1		2	14.5	9	0	143	0.9	2.1
90160819I00268	659	F	1972-08-11	2016-08-19	2016-08-22	157	65	26.3702	36.8	83	140	91	16	Pre_Post	0	44.6639	0.742	102.344	3	1	1	0	0	1	0	2	3	0	1	1	1	0	0	0	4.5	63	52	27	1	0.08	0.7		3	6.6	9.1	0	247	0.63	2.9
90160920I00236	676	M	1987-01-08	2016-09-20	2016-09-21	168	70.5	24.9787	36.6	74	147	81	18	Pre	1	30.1333	1	95.3152	1	1	1	0	0	0	0	0	3.2	0	1	0	1	0	1	0	4.7	72	72	30	0	0.05	0.7		3	8.3	9.4	0	158	0.93
90161015I00070	687	M	1964-11-01	2016-10-15	2016-11-07	178	78	24.6181						Pre_Post	1	52.7111	1	80.0971	23	3	0	1	1	1	0	2	4.7	0	1	1	1	0	1	0	4.3	72	14	25	0	0.03	0.3		3	12.2	8.3	0	192	0.98	1.6
90170206I00025	715	M	1961-08-08	2017-02-06	2017-03-02	171	65	22.2291	36	73	178	121	12	Pre_Post	1	56.3083	1	83.9542	24	1	1	0	0	0	0	0	3.3	0	1	0	1	0	0	0	4.7	50	34	25	0	0.01	0.1		3	16.4	9.2	0	170	0.93	0.5
90170207I00094	718	M	1991-11-29	2017-02-07	2017-02-27	180	58	17.9012	36.4	84	120	81	24	Pre_Post	1	25.5611	1	98.553	20	1	1	0	0	0	0	0	2.3	0	0	0	1	0	1	0	4.9	80	14	22	0	0.03	0.4		3	16.3	9.5	0	157	0.93	0.3
90170228I00029	725	M	1976-11-03	2017-02-28	2017-03-02				36.7	86	142	94	15	Pre_Post	1	40.9083	1	81.4429	2	1	1	0	0	0	0	0	3.8	0	1	1	1	0	0	0	4.3	71	30	31	0	0.04	0.5		3	13.2	8.9	0	210	1.01
90170319I00026	734	M	1950-06-20	2017-03-19	2017-04-13	171.5	68.5	23.2896						Pre	1	67.7194	1	66.6248	25	2	1	1	1	0	0	0	2.3	1	0	0	1	0	1	0	4.4	71	20	28	0	0.03	0.3		3	24.6	9.4	0	165	1.1	0.2
90170510I00250	740	M	1993-10-07	2017-05-10	2017-06-08	177	63	20.1092						Pre_Post	1	23.9333	1	98.6531	29	1	1	0	0	1	0	2	4.8	0	1	0	1	0	1	0	4.8	73	13	18	0	0.03	0.4		2	13.2	8.9	0	202	0.94	0.2
90170706I00246	758	M	1973-02-23	2017-07-06	2017-08-05				36.4	77	113	88	15	Pre_Post	1	45.0111	1	91.2469	30	1	1	0	0	0	0	0	2.3	0	1	0	1	0	0	0	4.4	73	44	34	1	0.04	0.6		2	14.6	9	0	220	0.9	0.3
90180301I00032	765	M	1968-05-12	2018-03-01	2018-03-31									Pre_Post	1	50.5278	1	106.711	30	2	0	0	0	0	0	0	4.8	0	1	0	1	0	0	0	4.3	119	19	30	4	0.01	0.3	0	3	11.3	8.5	0	150	0.77	1.5
90180314I00212	772	F	1939-01-05	2018-03-14	2018-04-09									Pre_Post	0	80.3417	0.742	64.2968	26	2	0	1	1	1	0	2	4.8	0	1	1	1	0	0	0	4.3	70	23	37	2	0.04	0.4	0	2	16.9	9.4	0	171	0.85	1.1
90180315I00239	774	M	1966-08-03	2018-03-15	2018-04-10	170	73	25.2595	36.2	75	116	73	20	Pre_Post	1	52.3667	1	74.0658	26	1	1	0	0	0	0	0	3.2	0	1	1	1	0	0	2	4.7	76	36	40	0			0	3	12.8	8.8	0	171	1.05	0.3
90180320I00357	778	M	1963-08-17	2018-03-20	2018-04-21	168	67	23.7387	36.5	69	137	76	16	Pre_Post	1	55.3861	1	103.193	32	2	0	1	1	1	0	2	2.8	0	1	0	1	0	0	0	4.3	81	11	17	0	0.06	0.9	0	3	19.3	8.4	0	189	0.78	0.3
90180329I00134	784	F	1957-06-08	2018-03-29	2018-04-23	153	57	24.3496	36.6	56	97	62	16	Pre_Post	0	61.6917	0.742	70.7106	25	2	0	0	0	0	0	0	3.8	1	1	0	1	0	0	0	4.1	94	15	21	0	0.05	0.6	0	3	20.7	9.8	0	190	0.82	6.4
90180403I00063	787	M	1977-01-28	2018-04-03	2018-04-30	173	75	25.0593	36.2	63	118	80	16	Pre_Post	1	41.7778	1	106.126	27	2	0	0	0	0	0	0	4.4	0	1	1	1	0	0	0	4.5	56	21	21	0	0.04	0.7	0	2	11.1	8.9	0	176	0.8	0.4
90180504I00223	801	M	1996-10-08	2018-05-04	2018-06-22	178	70	22.0932	36.7	76	102	65	12	Pre_Post	1	21.8833	1	102.987	49	1	1	0	0	0	0	0	4.2	0	1	0	1	0	0	0	4.8	80	18	22	0	0.03	0.4	1	3	17.1	9.6	0	167	0.92	0.7
90180514I00062	804	M	1982-05-24	2018-05-14	2018-06-05	177	82	26.1738	36.6	89	135	90	16	Pre_Post	1	36.4972	1	90.5544	22	1	1	0	0	0	0	0	2.7	0	1	1	1	0	1	0	5	107	137	51	0	0.05	0.7	0	3	16.5	9	0	191	0.94
90180529I00020	813	M	1971-02-06	2018-05-29	2018-06-19	170	67	23.1834	36.5	73	113	90	16	Pre_Post	1	47.9972	1	103.178	21	1	1	0	0	0	0	0	3.9	0	1	0	1	0	0	0	4.7	77	33	30	0	0.06	0.5	0	3	11	9.1	0	221	0.8	0.1
90180625I00028	822	M	1959-09-23	2018-06-25	2018-07-23									Pre_Post	1	59.6111	1	66.9652	28	1	1	0	0	0	0	0	3.6	0	1	0	1	0	0	0	4.4	107	25	18	0	0.09	0.7	0	3	23.6	9.1	0	146	1.12	2.9
90140130I00151	284	F	1948-06-15	2014-01-30	2014-01-30	160	60	23.4375	35.2	68	140	78	18	Pre_Post	0	66.5833	0.742	83.571	0	2	0	2	0	0	1	0	3	0	1	0	1	0	0	0	4.6	68	29	28	5191.6	0.02	0.2		3	22.5	9.1	5.3	206	0.7
90110720I00051	26	M	1977-09-23	2011-07-20	2011-08-10				36.2	78	144	95	20	Pre_Post	1	34.3139	1	115.432	21	1	1	0	0	0	0	0	4	0	1	0	1	0	0	0	4.6	87	73	41	9.2	0.19	1.9	0	2	13.5	9.5	1.2	195	0.77
90150517I00072	422	F	1987-11-07	2015-05-17	2015-05-27				37.1	77	140	87	20	Pre_Post	0	27.925	0.742	137.433	10	1	1	0	0	0	1	0	3	0	1	1	1	0	0	0	4.4	32	11	21	3434.8	0.03	0.2		3	9.1	9.2	2.4	225	0.53	3
90150822I00037	492	F	1985-06-10	2015-08-22	2015-09-08	157	67	27.1816	36.7	64	143	94	15	Pre_Post	0	30.6389	0.742	87.6432	17	1	1	0	0	0	1	0	3	0	1	1	1	0	0	0	4.5	56	17	18	2	0.03	0.3		2	12.6	9	0	131	0.77	1.5
90151008I00187	527	F	1953-02-05	2015-10-08	2015-10-20	174	74	24.4418						Pre_Post	0	63.5833	0.742	63.1201	12	1	1	0	0	0	1	0	3	1	1	0	1	0	0	0	4.4	98	15	31	0	0.04	0.6		3	17.4	8.4	0	187	0.9	1.2
90151206I00017	560	M	1991-06-25	2015-12-06	2015-12-29	165	52	19.1001	36.7	62	110	63	20	Pre_Post	1	24.8056	1	170.981	23	1	1	0	0	0	1	0	4	0	1	1	1	0	0	0	4.3	41	9	16	1	0.05	0.7		1	12.2	8.8	0	162	0.58	0.2
90160706I00058	626	M	1973-01-22	2016-07-06	2016-07-08	172	66	22.3094	36.9	62	109	68	20	Pre_Post	1	44.0861	1	75.0474	2	1	1	0	0	0	1	0	3.3	0	1	1	1	0	1	0	4.1	69	24	37	1	0.05	0.7		2	11.1	9.2	0	207	1.07	0.4
90160926I00270	679	F	1968-03-26	2016-09-26	2016-10-15	154	47	19.8178	37	71	132	81	16	Pre_Post	0	49.2111	0.742	112.635	19	1	1	0	0	0	1	0	3.8	0	1	0	1	0	1	0	4.4	59	9	22	0	0.03	0.3		2	11	8.6	0	232	0.57
90121126I00055	186	F	1991-10-20	2012-11-26	2013-02-05	160	55	21.4844	36	81	110	71	18	Pre_Post	0	21.4111	0.742	179.795	71	1	1	0	0	1	0	1	4	0	1	1	1	0	0	0	4.6	53	9	12	54.5	0.03	0.4	0	3	14.6	9.9	2.5	160	0.44	0.3
90140609I00154	313	F	1967-11-10	2014-06-09	2014-06-18	156	65	26.7094	37	89	140	103	18	Pre_Post	0	47.2583	0.742	65.3599	9	2	0	2	0	0	0	0	3	0	0	0	1	0	0	0	3.9	63	48	58	174.8	0	0.1		3	10.4	8.5	4.8	174	0.92	86.9
90160806I00128	650	M	1980-04-29	2016-08-06	2016-08-23	176.3	79	25.4169	36.5	94	135	90	20	Pre_Post	1	36.8	1	73.8539	17	1	1	0	0	0	1	0	3	0	1	1	1	0	1	0	4.9	93	28	26	0	0.01	0.1		0	17.2	9.6	0	235	1.12
90120517I00066	129	F	1992-12-06	2012-05-17	2012-06-05	163	53	19.9481	36	86	123	88	20	Pre_Post	0	19.7278	0.742	138.399	19	1	1	0	0	0	0	0	3	0	1	1	1	0	0	0	4.4	52	29	25	126.6	0.04	0.6	0	1	9.6	9.5	5.8	107	0.56
90140710I00322	318	F	1940-01-11	2014-07-10	2014-08-09	164	68	25.2826						Pre	0	75.5806	0.742	55.2395	30	1	1	0	0	0	1	0	4	0	1	1	1	0	0	0	4.3	108	20	26	23.1	0.01	0.3		2	17.1	9	5.5	218	0.98	0.4
90150717I00062	463	M	1982-11-11	2015-07-17	2015-08-10	177	66	21.0667	36.5	80	159	105	20	Pre_Post	1	33.1556	1	103.709	24	1	1	0	0	0	1	0	3	0	1	0	1	0	0	0	4.6	71	19	17	1	0.03	0.4		0	13.7	9.3	0	239	0.85	1
90151004I00109	522	M	1973-09-09	2015-10-04	2015-10-28	177	76	24.2587	36.5	85	143	80	20	Pre_Post	1	42.6806	1	85.6171	24	1	1	0	0	0	1	0	2	0	1	1	1	0	0	0	5.1	52	47	24	2	0.01	0.1		3	13.4	9.8	0	208	0.96	0.3
90151128I00013	554	M	1988-11-04	2015-11-28	2015-11-28				36.4	70	131	61	20	Pre_Post	1	27.4583	1	88.3081	0	1	1	0	0	0	0	0	4	0	1	1	1	0	0	0	4.7	72	27	20	0	0.02	0.2		0	13.1	9.6	1	220	1.01	0.2
90180504I00258	802	F	1960-05-28	2018-05-04	2018-05-29	157	58	23.5304	36.6	77	164	89	16	Pre_Post	0	58.7778	0.742	88.6291	25	1	1	0	0	0	0	0	3.9	0	0	1	1	0	0	0	4.4	105	12	19	0	0.04	0.4	0	2	17.4	8.9	0	218	0.68	0.4
90140918I00059	339	F	1980-09-30	2014-09-18	2014-09-18	163	53	19.9481	36	74	118	78	18	Pre	0	34.4611	0.742	107.876	0		0	2	0	0	1	0	3	0	1	1	1	0	0	0	4.1	52	8	15	394.9	0.04	0.5		1	9.5	8.6	4.8	172	0.63	0.1
90150711I00141	462	F	1971-11-26	2015-07-11	2015-07-17	163	62	23.3355						Pre	0	44.2583	0.742	15.7736	6		0	1	1	0	0	0	4	0	1	1	1	0	0	0	4.1	92	25	26	3	0.02	0.2		0	23.3	8.6	0	146	3.19
90170121I00041	708	M	1966-01-03	2017-01-21	2017-01-21				36.1	76	141	93	20	Pre	1	51.7944	1	81.34	0	1	1	0	0	1	0	2	2.7	1	1	0	1	0	0	0	4.7	65	13	16	0	0.03	0.3		0	15.9	8.7	0	179	0.97	0.2
90141114I00282	356	F	1979-02-15	2014-11-14	2014-11-14				36.6	92	114	68	18	Pre_Post	0	36.2667	0.742	104.841	0	1	1	0	0	0	1	0	3	0	1	0	1	0	0	0	4.8	45	9	17	253.1	0.03	0.2		2	6.4	9.4	0.3	144	0.64	13.9
90151209I00044	564	M	1966-05-04	2015-12-09	2015-12-23	174.5	68	22.3315	35.5	68	135	87	22	Pre	1	50.3222	1	56.351	14	1	1	0	0	0	0	0	4	0	1	1	1	0	0	0	4.7	67	20	25	0	0.04	0.4		1	19.6	9.5	0	198	1.34	0.5
90160107I00206	586	M	1971-03-02	2016-01-07	2016-01-11	172	61	20.6193	35.6	60	136	92	20	Pre_Post	1	45.5056	1	69.3079	4		0	1	1	0	0	0	3	0	1	1	1	0	0	0	4.3	64	20	30	82	0.11	0.7		1	14.6	9	0	157	1.14
90110526I00042	4	M	1961-07-07	2011-05-26	2011-05-26				36	88	154	111	16	Pre_Post	1	50.6111	1	111.682	0		0	2	0	0	1	0	4	0	1	1	1	0	0	0	4.3	66	33	29	14.7	0.1	0.9	0	3	18.8	9	0.4	140	0.74
90120213I00045	97	M	1971-02-15	2012-02-13	2012-04-17	183	91	27.1731	36.4	91	148	94	18	Pre_Post	1	41.5917	1	128.134	64	2	0	2	0	0	1	0	3	0	1	0	1	0	0	0	4.8	56	37	33	14.7	0.11	0.9	0	3	12.2	9.7	1.2	203	0.68
90120717I00115	149	M	1988-01-27	2012-07-17	2012-08-21	185	80	23.3747	36.2	90	130	80	18	Pre	1	24.8278	1	97.9211	35	1	1	0	0	0	1	0	4.3	0	1	0	1	0	0	0	4.7	58	73	232	11	0.02	0.2	0	2	9.5	10.4	0	190	0.94	0.8
90120728I00038	153	M	1965-11-10	2012-07-28	2012-08-31	168	69	24.4473						Pre_Post	1	47.3944	1	85.8768	34	2	0	2	0	1	1	2	4	0	1	0	1	0	0	0	4.8	79	27	19	12.9	0.06	0.9	0	3	19.1	10.5	10.7	184	0.94
90130121I00073	196	M	1973-12-02	2013-01-21	2013-01-22	174	78	25.763	36	73	132	96	18	Pre_Post	1	39.7083	1	78.3452	1	1	1	0	0	1	1	1	3.7	0	1	1	1	0	0	0	4.6	68	19	23	30.5	0.05	0.5	0	3	14.8	9.1	0.3	184	1.05	10.6
90131206I00164	268	F	1948-07-10	2013-12-06	2013-12-20	158	54	21.6311	36.5	61	137	76	16	Pre_Post	0	66.3611	0.742	110.463	14		0	2	0	1	1	2	3	0	1	1	1	0	0	0	4.2	41	10	16	86.9	0.03	0.3	0	3	24.6	9.8	0.9	194	0.55
90131221I00121	274	M	1952-05-05	2013-12-21	2013-12-21	158	67	26.8386	36	67	182	102	18	Pre_Post	1	62.5278	1	73.8772	0	1	1	0	0	0	1	0	4	0	1	1	1	0	0	0	4.4	74	17	20	30.2	0.04	0.7	0	3	12.3	9.2	0.2	162	1.02	0.78
90140625I00074	316	F	1990-06-29	2014-06-25	2014-08-09	163	55	20.7008	36.8	82	114	90	20	Pre_Post	0	24.3389	0.742	102.513	45	1	1	0	0	1	1	2	4	0	1	1	1	0	0	0	4.5	64	6	14	111.4	0.01	0.3		3	7.8	9.4	1.7	220	0.7	0.2
90141031I00018	349	F	1970-06-19	2014-10-31	2015-01-16	158	60	24.0346	36.5	75	118	98	20	Pre_Post	0	45.0139	0.742	82.2913	77	2	0	2	0	1	1	2	4	0	1	1	1	0	0	0	4.3	78	17	22	76.5	0.02	0.2		3	16.9	9.4	2.8	175	0.76	0.6
90150109I00023	379	F	1990-09-28	2015-01-09	2015-01-28	164	90	33.4622	36.5	80	125	98	30	Pre_Post	0	24.6361	0.742	103.973	19		0	2	0	0	1	0	4	0	1	0	1	0	0	0	4.4	60	78	51	363.7	0.08	0.7		3	10.7	9.1	1.2	168	0.69	4
90150326I00025	394	F	1951-07-21	2015-03-26	2015-03-26				36	72	175	105	19	Pre_Post	0	64.6083	0.742	81.3939	0	1	1	0	0	0	1	0	3	0	1	1	1	0	0	0	4.7	97	17	25	335.2	0.07	0.5		3	11.6	9	0.4	183	0.72
90150425I00025	406	M	1974-06-03	2015-04-25	2015-05-12	168	63	22.3214	36.2	56	129	85	17	Pre	1	41.4889	1	82.1482	17	1	1	0	0	1	1	2	3	1	1	1	1	0	0	0	4.6	58	16	22	1.8	0.03	0.4		3	14.7	9.1	0.4	182	1	0.1
90150625I00030	446	M	1973-09-01	2015-06-25	2015-07-13	180	80	24.6914	3.4	58	166	114	20	Pre_Post	1	42.4222	1	70.3021	18	1	1	0	0	1	1	2	4	0	1	1	1	0	0	0	4.8	101	26	23	0	0.04	0.8		3	19.2	9.4	0	268	1.14	1.1
90150705I00180	454	M	1981-07-15	2015-07-05	2015-07-25	182	85	25.6612	36.2	79	129	90	18	Pre_Post	1	34.4667	1	91.6129	20	1	1	0	0	0	1	0	3	0	1	1	1	0	0	0	4.9	66	26	24	0	0.08	0.6		0	20.9	9.5	0	206	0.94
90150711I00043	461	M	1965-02-07	2015-07-11	2015-07-28	160	67	26.1719	36	64	136	91	20	Pre	1	51.1556	1	56.6511	17	1	1	0	0	1	1	2	2	0	1	1	1	0	0	0	4.8	67	34	25	0	0.02	0.3		3	16.4	9.6	0	174	1.33
90150814I00159	482	F	1992-03-20	2015-08-14	2015-09-09	178	110	34.7178	36.1	85	167	99	20	Pre_Post	0	23.7417	0.742	69.0638	26	1	1	0	0	0	1	0	4	0	1	0	1	0	0	0	4.7	87	40	25	0	0.07	0.6		2	13	9.1	0	183	0.99	4.2
90150830I00198	501	M	1972-02-29	2015-08-30	2015-09-14	172	77	26.0276	36.8	90		112	20	Pre_Post	1	44.1333	1	81.1242	15	1	1	0	0	1	1	2	2	0	1	1	1	0	0	0	4.4	104	20	19	0	0.06	0.6		3	15	9	0	190	1
90150904I00014	504	M	1946-11-25	2015-09-04	2015-09-14	162	59	22.4813						Pre	1	69.7778	1	52.2827	10	1	1	0	0	0	1	0	4	0	1	0	1	0	0	0	4.3	94	14	18	0	0.03	0.4		1	19.6	9	0	197	1.35	1
90151005I00332	523	M	1951-12-29	2015-10-05	2015-10-05				36.2	65	185	92	17	Pre	1	64.6972	1	71.7417	0	1	1	0	0	0	1	0	3	0	0	1	1	0	0	0	4.6	63	35	34	0	0.04	0.3			20.1	8.9	0	197	1.04	0.8
90151106I00078	545	M	1983-02-06	2015-11-06	2015-11-11	183	91	27.1731	36	78	151	99	20	Pre	1	33.225	1	94.6171	5	1	1	0	0	0	1	0	2	0	1	0	1	0	0	0	4.8	79	37	21	0	0.08	0.8		2	11.9	9.4	0	203	0.92	0.3
90151113I00046	549	M	1991-06-19	2015-11-13	2016-01-06				36.8	56	170	82	20	Pre_Post	1	24.7583	1	123.34	54	1	1	0	0	0	1	0	3	0	1	0	1	0	0	0	4.6	45	21	17	0	0.02	0.3		2	12.5	8.7	0	144	0.77	0.4
90151123I00130	553	F	1974-01-14	2015-11-23	2015-12-02	191	91	24.9445						Pre_Post	0	42.4667	0.742	59.9738	9		0	1	1	0	1	0	3	0	1	0	1	0	0	0	4.3	139	39	42	1	0.08	0.9		2	15.1	9.2	0	137	1.01	24.8
90151223I00089	577	M	1987-03-20	2015-12-23	2016-02-02	160	53	20.7031	37	83	111	89	16	Pre_Post	1	29.1806	1	124.891	41	1	1	0	0	0	1	0	4	0	1	1	1	0	0	0	4.4	81	16	20	2	0.05	0.5		1	10.2	9	0	181	0.74	0.3
90160224I00301	608	M	1981-02-17	2016-02-24	2016-03-21	183	86	25.6801	36.5	60	153	70	16	Pre_Post	1	35.5278	1	86.7756	26	1	1	0	0	0	1	0	3	0	1	0	1	0	0	0	4.8	100	33	22	0	0.03	0.3		3	15.2	9.4	3	172	0.98	0.7
90160807I00038	651	F	1963-04-08	2016-08-07	2016-08-26	155	53	22.0604	36.3	81	111	74	18	Pre_Post	0	54.1111	0.742	91.6842	19	1	1	0	0	1	1	1	4	0	1	1	1	0	1	0	4.3	77	40	49	4	0.02	0.2		3	13.9	9	0	194	0.67	0.8
90161011I00025	684	M	1971-01-09	2016-10-11	2016-11-03	175.3	83	27.0094	36	80	121	76	20	Pre_Post	1	46.4222	1	80.2958	23	1	1	0	0	0	1	0	4.8	0	1	0	1	0	1	0	4.2	54	32	24	0	0.05	0.5		3	13.5	9	0	198	1	1.1
90161106I00031	690	F	1966-06-21	2016-11-06	2016-11-23				35.8	98	138	78	22	Pre_Post	0	51.1139	0.742	75.5862	17	1	1	0	0	0	1	0	2.3	0	1	0	1	0	1	0	4.4	66	18	26	0	0.02	0.3		2	11.7	9.1	0	199	0.8	0.3
90170210I00049	719	M	1953-10-22	2017-02-10	2017-02-28				36.4	111	128	78	24	Pre_Post	1	64.2278	1	72.6534	18	2	0	0	0	1	1	1	4	1	1	1	1	0	0	0	4.2	63	16	19	6	0.03	0.4		3	13.1	8.7	0	243	1.03	0.2
90180311I00032	770	M	1974-10-25	2018-03-11	2018-03-31	176	77	24.858	36.5	68	115	68	20	Pre_Post	1	44.0083	1	73.487	20	1	1	0	0	0	1	0	2.8	0	1	0	1	0	0	0	4.5	62	15	19	0	0.07	0.6	0	3	14.3	8.9	0	178	1.09	0.4
90180315I00218	773	M	1969-03-14	2018-03-15	2018-04-10									Pre_Post	1	49.7167	1	82.0188	26	1	1	0	0	1	1	2	3.4	0	1	1	1	1	1	0	4.5	67	18	27	0	0.02	0.3	0	2	20.2	8.9	0	173	0.97
90180724I00280	832	M	1961-09-07	2018-07-24	2018-08-18									Pre_Post	1	57.7056	1	100.844	25	1	1	0	0	1	1	2	2	1	1	0	1	0	0	0	4.2	84	13	16	0	0.04	0.3	0	3	13.8	9	0	194	0.79	0.8
90110712I00279	23	M	1971-02-25	2011-07-12	2011-07-13				36.2	70	120	80	20	Pre	1	40.9639	1	82.3608	1	2	0	2	0	0	0	0	3	0	1	0	1	0	0	0	5.2	92	42	16	14.7	0.05	0.6	0	3	10.7	9	6.9	193	1
90110821I00032	36	M	1950-03-14	2011-08-21	2011-09-09	155	52	21.6441						Pre_Post	1	62.3333	1	91.2348	19	2	0	2	0	1	0	2	3.5	0	1	0	1	0	0	0	4.5	104	33	31	0	0.02	0.2	0	3	16.9	9.5	6.5	186	0.85
90110823I00251	37	M	1950-07-26	2011-08-23	2011-09-07	171.4	72.9	24.8145						Pre	1	61.9667	1	47.0642	15		0	2	0	0	0	0	4	0	1	0	1	0	0	0	4.5	33	16	23	23.1	0.02	0.2	0	3	24	8.5	1.4	165	1.51
90110922I00114	44	M	1986-02-28	2011-09-22	2011-09-24	171	85	29.0688	37.1	87	97	47	20	Pre_Post	1	25.9361	1	120.376	2	1	1	0	0	0	0	0	4	1	1	1	1	0	0	0	5.2	83	29	23	0.9	0.11	1.2	0	3	16.7	9.8	5.2	168	0.78
90130314I00251	210	F	1966-07-19	2013-03-14	2013-04-02	152	49.5	21.4249						Pre_Post	0	47.3333	0.742	82.7108	19	1	1	0	0	1	0	2	3	0	1	1	1	0	0	0	4.8	131	14	27	5.6	0.05	0.5	0	3	13.4	12.9	0.9	293	0.75	0.3
90130421I00020	219	F	1963-12-25	2013-04-21	2013-05-22	154	57	24.0344	36.4	69	151	59	15	Pre	0	50.0417	0.742	93.1509	31	2	0	2	0	0	0	0	3	0	1	0	1	0	0	0	4.9	62	14	18	8.3	0.06	0.7	0	3	11.2	9.3	0.4	187	0.67
90130706I00006	242	M	1955-04-08	2013-07-06	2013-07-09	178	76	23.9869						Pre_Post	1	59.0944	1	100.358	3	1	1	0	0	0	0	0	4	0	1	1	1	0	0	0	5	53	26	12	3.6	0.17	1.3	0	3	15.9	9.8	0.4	159	0.79
90140317I00126	300	M	1972-04-27	2014-03-17	2014-03-17	175	66	21.551						Pre_Post	1	42.4972	1	78.1312	0	1	1	0	0	0	0	0	3	0	1	0	1	0	0	0	4.3	68	25	20	15.7	0.09	0.8		3	20.1	8.6	0.4	221	1.04
90140319I00066	301	F	1960-09-28	2014-03-19	2014-05-02	165	56	20.5693						Pre_Post	0	54.25	0.742	94.8979	44		0	2	0	1	0	2	4	0	1	0	1	0	0	0	4.4	40	16	22	371.8	0.06	1.1		3	19.4	9.3	0.5	188	0.65	2.3
90140617I00013	314	M	1963-11-25	2014-06-17	2014-06-18	173	88	29.4029						Pre_Post	1	51.2972	1	67.6427	1	2	0	2	0	0	0	0	3	0	1	0	1	0	0	0	4.4	59	38	41	1.8	0.03	0.4		2	10.4	8.6	0.5	162	1.14
90141217I00264	370	M	1955-01-22	2014-12-17	2014-12-27	165	71	26.079	36.2	85	122	68	20	Pre_Post	1	60.775	1	96.9505	10	1	1	0	0	0	0	0	4	1	1	0	1	0	0	0	4.4	100	15	26	14.7	0.04	0.5		3	19.7	9.1	0.2	214	0.81
90150325I00052	393	F	1952-12-17	2015-03-25	2015-04-08	169	71	24.8591	36.4	80	160	115	20	Pre_Post	0	63.175	0.742	56.6198	14	1	1	0	0	0	0	0	4	1	1	1	1	0	0	0	4.6	74	15	21	11	0.04	0.3		3	15.9	9.2	1.4	184	0.99	2.9
90150407I00074	397	F	1996-01-09	2015-04-07	2015-05-08	174	64	21.1389	36	81	144	90	14	Pre	0	19.5222	0.742	86.8653	31	1	1	0	0	0	0	0	4	0	1	0	1	1	0	0	4.6	113	11	17	9.4	0.1	1.1		3	7.9	9.9	3.6	124	0.84	0.4
90150505I00023	413	M	1979-02-23	2015-05-05	2015-05-05	176	80	25.8264	36				20	Pre_Post	1	36.7222	1	80.4824	0	2	0	2	0	0	0	0	2	0	1	0	1	0	0	0	4.7	65	30	22	16.6	0.05	0.4		3	17	8.5	0.9	159	1.04	0.3
90150506I00054	414	M	1973-09-16	2015-05-06	2015-05-22	185	68	19.8685	35.8	95	135	84	20	Pre	1	42.2417	1	79.104	16	2	0	2	0	1	0	2	3	0	1	0	1	0	0	0	4.1	64	22	22	44.3	0.03	0.4		3	15.9	8.6	3.6	158	1.03	0.6
90150508I00280	418	M	1981-11-25	2015-05-08	2015-05-26	180	88	27.1605	36.2	136	173	98	20	Pre_Post	1	33.9361	1	88.6297	18	1	1	0	0	1	0	2	3	1	1	1	1	0	0	0	5.3	93	76	34	6.6	0.04	0.3		3	14.1	9.8	1.6	263	0.97	1.7
90150620I00052	440	M	1992-02-12	2015-06-20	2015-06-25	177	51	16.2788						Pre	1	23.6917	1	114.125	5		0	1	1	0	0	0	3	0	1	0	1	0	0	0	4.4	64	12	23	0	0.01	0.2		3	8.9	9	0	151	0.83	0.5
90150623I00065	442	M	1968-10-23	2015-06-23	2015-07-15	174	74.3	24.5409	36.4	54	129	78	16	Pre	1	47.3444	1	84.8526	22	2	0	2	0	0	0	0	4	0	1	1	1	0	0	0	4.8	78	28	30	0	0.03	0.3		3	15.3	9.5	0	161	0.95	0.2
90150627I00058	448	M	1965-10-01	2015-06-27	2015-07-13	160	62	24.2188	36.9	75	118	75	20	Pre_Post	1	50.4611	1	115.339	16	1	1	0	0	0	0	0	3	0	1	1	1	0	0	0	4.1	36	14	26	0	0.07	1		0	16.9	9	0	181	0.72
90150720I00198	466	M	1967-02-19	2015-07-20	2015-07-31	168	68	24.093	36.3	65	141	81	20	Pre_Post	1	49.1194	1	80.3065	11	1	1	0	0	0	0	0	4	1	1	1	1	0	0	0	4.5	56	28	29	0	0.07	0.7		3	12.4	8.8	7	214	0.99	0.5
90150722I00029	468	M	1966-11-21	2015-07-22	2015-07-22									Pre_Post	1	49.375	1	123.749	0	1	1	0	0	0	0	0	4	0	0	0	1	0	0	0	4.6	64	20	24	0	0.04	0.4		3	16.6	9.4	1	197	0.68	0.9
90150805I00275	479	M	1975-12-08	2015-08-05	2015-08-24				36.4	81	137	103	20	Pre_Post	1	40.2361	1	95.8005	19	1	1	0	0	0	0	0	4	0	1	1	1	0	0	0	4.4	52	51	24	3	0.07	0.8		3	10.1	9.2	0	171	0.88
90150929I00045	518	M	1957-08-09	2015-09-29	2015-10-14	158	65	26.0375	36	64	162	88	20	Pre_Post	1	58.9861	1	152.475	15	1	1	0	0	1	0	1	4	0	1	0	1	0	0	0	4.6	114	103	77	4	0.03	0.4		3	15	9	0	236	0.55	0.8
90151009I00213	529	F	1977-11-22	2015-10-09	2015-10-28	175	78	25.4694	36.3	89	134	103	20	Pre	0	38.4306	0.742	60.5101	19	1	1	0	0	0	0	0	3	0	1	0	1	0	0	0	5	101	33	27	5	0.05	0.6		3	9.5	9.5	0	223	1.02
90151102I00322	543	F	1967-03-06	2015-11-03	2015-11-03				36.4	82	112	86	20	Pre	0	49.3722	0.742	64.7819	0	1	1	0	0	0	0	0	4	0	1	0	1	0	0	0	4.3	44	31	18	0	0.08	0.7		2	14.6	8.8	0	209	0.92	0.5
90151220I00055	575	M	1956-02-27	2015-12-20	2016-01-05	151	53	23.2446	37.1	83	146	96	17	Pre_Post	1	60.6833	1	99.819	16	1	1	0	0	0	0	0	4	0	1	0	1	0	0	0	4.5	94	20	25	8	0.03	0.3		3	9.4	9.2	1	229	0.79	0.5
90160103I00058	582	M	1979-07-20	2016-01-03	2016-01-06	164	67	24.9108						Pre_Post	1	36.9889	1	75.3273	3	1	1	0	0	0	0	0	4	0	1	1	1	0	0	0	4.7	67	24	29	1	0.01	0.1		2	18.4	9.4	0	184	1.1	1.1
90160201I00031	596	M	1959-04-22	2016-02-01	2016-02-16	157	59	23.9361						Pre	1	57.6083	1	102.372	15	1	1	0	0	0	0	0	4	0	1	0	1	0	0	0	4.4	77	12	19	0	0.04	0.5		3	18.5	8.8	1	161	0.78	0.7
90160204I00262	597	M	1981-05-07	2016-02-04	2016-03-09	172	62	20.9573	35.7	87	121	78	20	Pre_Post	1	35.2528	1	116.546	34	1	1	0	0	0	0	0	4	0	1	1	1	0	0	0	4.8	75	19	23	3	0.02	0.2		3	11.7	9.9	0	194	0.76	1.6
90160709I00025	628	M	1952-11-18	2016-07-09	2016-07-29	170	68	23.5294	36.5	97	94	64	20	Pre_Post	1	64.5667	1	104.661	20	2	0	1	1	0	0	0	2.3	0	1	1	1	0	0	0	4.1	64	18	16	0	0.09	0.8		3	14.8	9	0	192	0.75	0.9
90160710I00248	629	M	1963-03-19	2016-07-10	2016-07-20	171	70	23.939	36.3	55	124	64	20	Pre_Post	1	54.0889	1	71.2272	10	1	1	0	0	1	0	2	3	0	1	1	1	0	1	0	4.4	70	17	24	0	0.08	0.9		1	17.5	8.9	0	155	1.08	0.5
90160715I00046	633	M	1942-10-17	2016-07-15	2016-08-12									Pre_Post	1	74.8194	1	87.9151	28	1	1	0	0	0	0	0	3.8	0	1	1	1	0	1	0	4.2	63	14	22	6	0.02	0.2		2	26.5	8.6	3	187	0.85	0.2
90160727I00043	644	M	1951-06-28	2016-07-27	2016-07-28	177	80	25.5354	36	68	150	104	16	Pre_Post	1	66.0306	1	67.6768	1	1	1	0	0	1	0	2	2.3	0	1	0	1	0	0	0	4	78	23	24	0	0.03	0.3		3	17.4	8.4	0	154	1.09	0.7
90160801I00324	646	F	1964-06-15	2016-08-02	2016-08-24	162	52	19.8141	36.5	66	124	72	20	Pre_Post	0	52.8917	0.742	87.5692	22	1	1	0	0	0	0	0	4.3	0	1	0	1	0	0	0	4.3	69	22	26	7	0.03	0.3		3	12.6	9.1	1	153	0.7	0.4
90160804I00031	649	F	1957-04-03	2016-08-04	2016-08-18	156	57	23.4221						Pre_Post	0	60.2028	0.742	96.3254	14	1	1	0	0	0	0	0	3	0	1	1	1	0	0	0	4.3	89	19	20	0	0.04	0.4		3	17.1	9.4	0	154	0.63	0.4
90160903I00037	667	M	1975-11-04	2016-09-03	2016-09-03	173	69	23.0546	36.5	77	134	94	18	Pre_Post	1	41.4278	1	97.795	0	1	1	0	0	0	0	0	4.2	0	1	0	1	0	0	0	4.8	99	22	19	4	0.09	0.6		3	14	9.4	0	207	0.86	1.8
90160914I00030	674	M	1985-12-27	2016-09-14	2016-10-05	176	80	25.8264	36	84	144	100	18	Pre	1	31.1639	1	99.5934	21	1	1	0	0	0	0	0	4.8	0	1	0	1	0	1	0	4.6	66	32	28	0	0.03	0.5		2	11.1	9	0	233	0.89
90160918I00092	675	M	1975-05-17	2016-09-18	2016-10-22	176	79	25.5036	36.8	68	146	97	16	Pre	1	41.9444	1	90.2452	34	1	1	0	0	0	0	0	4.2	0	1	1	1	0	0	0	4.5	46	36	26	0	0.04	0.5		3	14.3	8.8	0	201	0.92	0.8
90161017I00027	688	M	1991-05-16	2016-10-17	2016-11-10				36	88	117	88	20	Pre	1	25.7944	1	104.849	24	1	1	0	0	1	0	2	3.2	0	1	1	1	0	1	0	4.7	74	19	24	0	0.02	0.3		0	11.1	9.4	0	129	0.88	0.2
90161130I00025	700	M	1997-06-30	2016-11-30	2016-12-15	176	73	23.5666	35.4	73	133	70	20	Pre_Post	1	19.7028	1	116.851	15	1	1	0	0	0	0	0	3	0	1	0	1	0	0	0	4.6	104	26	33	0	0.03	0.3		1	15.1	9.2	0	173	0.84	1.2
90170307I00170	729	F	1981-01-19	2017-03-07	2017-03-30				36.8	62	121	70	23	Pre_Post	0	36.6556	0.742	108.518	23	1	1	0	0	0	0	0	4	0	1	0	1	0	0	0	4.4	74	14	23	0	0.11	1.1		3	15.3	9.1	0	227	0.62	0.2
90170308I00020	730	F	1984-06-20	2017-03-08	2017-04-01				36.1	78	120	80	18	Pre_Post	0	33.1917	0.742	88.8899	24	1	1	0	0	0	0	0	2.3	0	0	0	1	0	1	0	4.5	46	7	18	2	0.02	0.3		3	10.8	9	0	183	0.75	0.1
90170618I00230	750	F	1968-04-01	2017-06-18	2017-07-05	161	59	22.7615						Pre_Post	0	49.9306	0.742	83.096	17	1	1	0	0	0	0	0	4	0	1	0	1	0	0		4.3	98	14	22	0	0.04	0.6		3	19.6	8.9	0	238	0.74	0.8
90160718I00285	635	F	1945-02-15	2016-07-18	2016-08-03	160	54	21.0938						Pre_Post	0	72.4611	0.742	73.592	16	1	1	0	0	0	1	0	2	0	1	1	1	0	0	0	4.4	95	17	27	1	0.02	0.3		0	22.5	9	0	215	0.77	0.5
90180602I00137	815	F	1957-05-07	2018-06-02	2018-06-25	162	58	22.1003	36.5	70	111	65	16	Pre_Post	0	61.9611	0.742	84.8005	23	1	1	0	0	0	1	0	3.6	0	1	0	1	0	1	0	4.5	78	13	21	3	0.04	0.3	0	0	10.6	9.3	0	189	0.7	0.3
90150825I00275	496	M	1957-05-10	2015-08-25	2015-08-25									Pre_Post	1	59.1417	1	123.478	0	1	1	0	0	0	0	0	3	0	1	1	1	0	0	0	4.9	93	32	26	2	0.03	0.5		0	16.6	9.1	0	184	0.66	0.5
90150619I00190	438	M	1956-09-06	2015-06-19	2015-07-07	151.9	56.5	24.4868						Pre_Post	1	59.6389	1	103.18	18	1	1	0	0	0	1	0	3	0	1	0	1	0	0	0	4.4	95	14	24	1	0.03	0.2		0	18	9.5	0	231	0.77
90180406I00320	789	M	1997-07-07	2018-04-06	2018-05-12									Pre_Post	1	21.05	1	142.29	36	3	0	0	0	1	1	2	4.9	0	1	1	1	0	0	0	4.9	78	17	21	0	0.07	0.6	0	0	11.6	9.5	0	195	0.7	0.6
90160109I00037	587	M	1975-04-05	2016-01-09	2016-01-12	165	69	25.3444	36.4	67	217	120	20	Pre_Post	1	41.3583	1	61.8238	3		0	0	0	0	0	0	4	0	1	1	1	0	0	0	4.8	88	33	22	0	0.09	0.9		0	17.4	9.1	0	258	1.28	3
90160725I00067	639	M	1991-04-06	2016-07-25	2016-08-12	171	58	19.8352	36.6	88	133	88	20	Pre	1	25.6722	1	99.7024	18	1	1	0	0	0	1	0	2.5	0	1	0	1	0	0	0	4.7	124	10	15	0	0.05	0.4		2	16.4	8.9	0	137	0.92	0.7
90140903I00120	332	F	1988-02-07	2014-09-03	2014-09-16	165	53	19.4674	36.3	70	120	80	20	Pre_Post	0	26.9583	0.742	94.1711	13	1	1	0	0	0	0	0	3	0	1	1	1	0	0	0	4.6	62	9	15	449.5	0.04	0.4		2	10.9	9.2	0.4	169	0.74	0.2
90160907I00320	671	M	1964-02-23	2016-09-08	2016-09-08	175	69	22.5306	36.5	78	118	64	16	Pre_Post	1	53.3083	1	71.4377	0	1	1	0	0	0	0	0	2	0	1	1	1	0	0	0	4.6	59	12	16	207	0.02	0.2		1	22.4	9.4	2	190	1.08
90110806I00045	30	M	1984-08-08	2011-08-06	2011-08-16				37.2	72	130	86	18	Pre_Post	1	27.3861	1	137.147	10	2	0	2	0	1	1	2	3	0	0	1	1	0	0	0	4.8	57	14	16	2.7	0.08	0.5	0	3	11.1	9	0.6	144	0.69
90120622I00149	138	M	1978-12-17	2012-06-22	2012-06-23	174.5	72	23.6451	36.3	60	104	73	20	Pre_Post	1	34.0028	1	97.8463	1	1	1	0	0	0	1	0	3	0	1	1	1	0	0	0	4.8	72	38	30	3.7	0.06	0.5	0	3	15.2	9.7	2.2	196	0.89	1.1
90130218I00136	203	F	1972-01-11	2013-02-18	2013-03-06	153.6	46.7	19.794						Pre_Post	0	41.7056	0.742	116.483	16	2	0	2	0	0	1	0	4	1	1	0	1	0	0	0	4.6	54	24	29	21.7	0.04	0.3	0	3	17.2	9.8	2.1	226	0.57	0.3
90130803I00152	246	M	1982-01-30	2013-08-03	2013-08-06	170	98	33.91	37.1	87	146	97	18	Pre	1	31.9667	1	43.9542	3	1	1	0	0	0	1	0	3	0	1	0	1	0	0	0	4.6	59	61	38	991.2	0.09	0.6	0	3	17.6	9.7	0.6	229	1.8	5
90130813I00292	247	M	1984-04-17	2013-08-13	2013-08-31	171	80	27.3588	35.4	98	135	85	20	Pre_Post	1	29.75	1	149.789	18	2	0	2	0	1	1	2	3	1	1	0	1	0	0	0	4.5	77	22	20	3.7	0.03	0.4	0	3	8.7	9.7	1.1	218	0.63
90150313I00030	390	M	1974-02-19	2015-03-13	2015-03-17	164	57	21.1927	36.5	79	147	113	18	Pre_Post	1	41.6583	1	145.2	4	1	1	0	0	0	1	0	2	0	0	0	1	0	0	0	4.4	60	14	17	1789.8	0.04	0.5		3	14.5	8.5	2.6	143	0.61	0.4
90150422I00028	405	M	1983-02-25	2015-04-22	2015-04-29	164	73	27.1416						Pre_Post	1	32.6222	1	82.4401	7	1	1	0	0	0	1	0	3	0	1	1	1	0	0	0	5.1	70	33	25	0.9	0.05	0.6		3	12.1	9.5	2.3	233	1.04	3.6
90150428I00161	410	M	1975-04-07	2015-04-28	2015-04-29	168	56	19.8413	36	86	128	86	20	Pre_Post	1	40.6417	1	192.426	1	1	1	0	0	0	1	0	3	0	1	0	1	0	0	0	4.8	51	30	28	224.7	0.03	0.5		2	15.6	8.9	1.5	180	0.48	1.8
90150624I00254	445	F	1959-06-27	2015-06-24	2015-07-14	156	57	23.4221						Pre_Post	0	56.8083	0.742	78.4942	20		0	1	1	0	1	0	4	0	1	1	1	0	0	0	4.5	102	21	23	0	0.01	0.1		2	12.4	9.8	1	234	0.76	0.3
90150816I00195	485	M	1945-01-05	2015-08-16	2015-10-05	160	69.5	27.1484	36.3	64	142	72	20	Pre_Post	1	71.6389	1	67.2778	50	1	1	0	0	1	1	1	3	0	1	0	1	0	0	0	4.8	67	47	35	1	0.07	0.8		3	26.3	9.7	1	136	1.08	0.4
90150825I00064	495	M	1953-01-09	2015-08-25	2015-08-25	159	68	26.8977						Pre_Post	1	63.5361	1	144.127	0	1	1	0	0	0	1	0	4	0	1	1	1	0	0	0	4.6	62	22	25	0	0.02	0.2		3	15.2	8.7	0	214	0.57	0.6
90150829I00081	499	F	1976-06-17	2015-08-29	2015-09-15									Pre_Post	0	39.7694	0.742	99.307	17	1	1	0	0	0	1	0	3	0	1	0	1	0	0	0	4.8	67	8	15	0	0.04	0.3		2	16.7	9.8	0	226	0.66	1.8
90151228I00088	578	M	1988-01-21	2015-12-28	2016-01-13	177	80	25.5354	36.7	72	118	67	20	Pre	1	28.3417	1	97.7202	16	1	1	0	0	0	1	0	4	0	1	1	1	0	0	0	4.5	79	22	18	6	0.06	0.7		3	9.7	9.1	1	174	0.92	3.8
90160218I00093	604	M	1960-04-03	2016-02-18	2016-03-24	168	64	22.6757						Pre_Post	1	56.6917	1	101.207	35	1	1	0	0	1	1	2	3	0	1	0	1	0	0	0	5	94	33	35	1	0.02	0.1		3	15.9	9.2	0	264	0.79	3.9
90160704I00280	624	F	1937-11-18	2016-07-04	2016-07-20	144.2	32.8	15.7741						Pre_Post	0	79.7722	0.742	96.2453	16	1	1	0	0	0	1	0	4.6	0	1	0	1	0	0	0	3.7	222	24	51	2	0	0		2	15.6	9.6	0	129	0.6	0.8
90160727I00230	643	F	1999-04-02	2016-07-27	2016-08-24	158	69	27.6398	37.4	120	129	87	23	Pre_Post	0	17.5722	0.742	91.2433	28	1	1	0	0	0	1	0	3.8	0	1	0	1	0	0	0	5	111	106	55	0	0.01	0.1		0	12.8	9.6	0	188	0.82	0.9
90160802I00028	648	F	1952-01-26	2016-08-02	2016-08-17	156.8	55.5	22.5736	36.5	63	128	75	20	Pre_Post	0	65.4583	0.742	86.7133	15	1	1	0	0	0	1	0	3	0	1	1	1	0	0	0	4.3	59	14	21	0	0.03	0.3		2	21.1	9.2	0	200	0.68	1
90160825I00084	664	M	1994-01-30	2016-08-25	2016-09-05	188	79	22.3517	36.5	79	107	66	20	Pre_Post	1	22.8972	1	93.7646	11	1	1	0	0	1	1	2	4.7	0	1	0	1	0	1	0	4.9	108	12	15	0	0.01	0.1		2	12	9.7	2	142	0.99	0.2
90160828I00121	665	M	1981-01-04	2016-08-28	2016-09-29	172	63	21.2953						Pre_Post	1	36.1667	1	101.895	32	2	0	1	1	0	1	0	4.3	0	1	0	1	0	0	0	5	78	26	25	0	0.01	0.1		3	22.7	9.6	0	212	0.85	0.9
90161017I00039	689	F	1971-02-15	2016-10-17	2016-11-02	156	58	23.833						Pre_Post	0	46.3361	0.742	116.373	16	1	1	0	0	1	1	2	4.6	0	1	1	1	0	1	0	4.1	72	13	16	11	0.03	0.5		2	8.8	8.5	1	205	0.56	1.2
90110618I00136	12	F	1980-02-15	2011-06-18	2011-06-18				36.2	102	116	74	20	Pre_Post	0	31.7944	0.742	136.835	0	2	0	2	0	0	0	0	3	0	1	0	1	0	0	0	4.4	41	19	15	106.3	0.04	0.4	0	3	9	8.9	0.3	163	0.52
90121127I00034	187	M	1978-11-10	2012-11-27	2013-01-04				36.5	91	129	96	20	Pre_Post	1	34.5444	1	83.3341	38	2	0	2	0	1	0	2	4	1	1	0	1	0	0	0	4.9	59	172	58	9.4	0.12	1.3	0	3	11.1	9.8	1.4	203	1.02	1.7
90140720I00041	321	F	1963-04-02	2014-07-20	2014-08-08	164	55	20.4491	35.8	64	133	82	20	Pre	0	52.0472	0.742	76.4102	19	1	1	0	0	1	0	1	3	0	1	0	1	0	0	0	4.3	82	15	19	19.8	0.04	0.4		3	15.4	8.9	2.1	143	0.79	0.9
90150729I00245	475	F	1960-07-14	2015-07-29	2015-08-03	163	49	18.4425	36	64	112	64	15	Pre_Post	0	55.8417	0.742	79.9813	5	1	1	0	0	0	0	0	4	0	1	1	1	0	0	0	4.3	58	15	26	0	0.01	0.2		2	17.9	8.6	0	208	0.75	0.3
90150926I00229	515	M	1971-04-03	2015-09-26	2015-10-13	175	90	29.3878	35.9	80	115	76	16	Pre_Post	1	45.1306	1	71.5942	17	1	1	0	0	1	0	2	3	0	1	0	1	0	0	0	4.8	64	19	20	0	0.04	0.3		3	15	9.2	1	198	1.11	2.4
90151013I00245	531	F	1966-03-23	2015-10-13	2015-10-14	172	62	20.9573	36.2	76	142	101	18	Pre	0	50.2806	0.742	73.7083	1	1	1	0	0	1	0	2	4	1	1	1	1	0	0	0	4.6	81	56	31	1	0.07	1.1		3	15.4	9.8	0	188	0.82
90160124I00177	591	F	1973-08-17	2016-01-24	2016-02-15	173	80	26.7299						Pre_Post	0	43.0556	0.742	71.9984	22	1	1	0	0	1	0	2	3.9	0	1	1	1	0	0	0	4.8	69	27	22	0	0.13	1		3	12.8	9.4	0	158	0.86	1.5
90160222I00314	607	M	1970-01-02	2016-02-22	2016-03-23	179	77	24.0317						Pre	1	46.8111	1	72.5717	30	1	1	0	0	0	0	0	4	0	1	1	1	0	0	0	4.7	84	29	25	0	0.05	0.3		2	10.9	9.2	0	184	1.09	0.3
90160918I00220	677	F	1966-01-09	2016-09-21	2016-10-05	169	55	19.257	36.6	66	119	83	18	Pre_Post	0	51.4389	0.742	77.7271	14	1	1	0	0	0	0	0	4.2	0	1	1	1	0	0	0	4.3	38	17	19	0	0.04	0.4		1	17.7	8.4	0	167	0.78	0.4
90170221I00127	722	M	1995-05-22	2017-02-21	2017-02-28	174	65	21.4692						Pre_Post	1	22.0722	1	117.408	7	1	1	0	0	0	0	0	2.8	0	1	0	1	0	0	0	4.9	56	9	13	0	0.02	0.3		2	13.5	9	0	157	0.82	0.8
90131225I00060	277	F	1959-12-20	2013-12-25	2014-01-21	156	58	23.833	36.7	97	106	78	20	Pre_Post	0	54.8028	0.742	125.294	27	1	1	0	0	1	0	1	4	1	1	1	1	0	0	0	4.6	88	15	17	8345.8	0.02	0.1		0	11.1	9.3	0.4	154	0.51	34.6
90150930I00076	519	F	1970-12-24	2015-09-30	2015-10-19	163	60	22.5827	37.9	97	125	84	20	Pre_Post	0	45.4194	0.742	90.3189	19	1	1	0	0	0	0	0	4	0	1	1	1	0	0	0	4.2	57	10	17	1	0.03	0.4		0	10.8	8.2	1	154	0.7	0.4
90111003I00202	58	M	1940-12-26	2011-10-03	2011-10-18				36.5	78	125	70	20	Pre	1	71.8	1	41.2352	15	1	1	0	0	0	1	0	4	0	1	1	1	0	0	0	4.6	51	20	19	7.3	0.05	0.4	0	3	25.1	9.6	14.2	249	1.65
90151114I00050	551	F	1950-01-11	2015-11-14	2015-11-14	154	46	19.3962						Pre_Post	0	66.8	0.742	78.3283	0		0	1	1	0	1	0	4	0	1	1	1	0	0	0	4.4	76	16	24	127	0.01	0.2		0	18.5	9.3	1	211	0.74	2.4
90160706I00041	625	F	1970-09-30	2016-07-06	2016-07-27	163.8	40.8	15.2066	36.3	65	127	74	20	Pre_Post	0	46.4333	0.742	99.7112	21	1	1	0	0	0	0	0	3.8	0	1	1	1	0	0	0	4	71	10	21	1	0.02	0.3		1	17.1	8.3	0	160	0.64	3.7
90110924I00184	47	F	1953-04-05	2011-09-24	2011-09-27				36.6	71	121	93	20	Pre	0	59.3222	0.742	93.1916	3	1	1	0	0	0	0	0	2	0	1	0	1	0	0	0	4.8	104	15	16	15.7	0.09	0.9	0	3	24.6	8.6	0.8	237	0.65
90150515I00001	421	M	1985-09-25	2015-05-15	2015-05-15				37.1	61	121	65	20	Pre	1	30.0667	1	69.0615	0	1	1	0	0	0	0	0	4	0	1	0	1	0	0	0	4.4	73	63	36	21539.9	0.01	0.1		3	12.7	9.2	0.9	224	1.23	25.5
90151105I00054	544	M	1970-01-01	2015-11-05	2015-11-17	152	57	24.6711	36.3	75	161	96	20	Pre_Post	1	46.5111	1	156.717	12	1	1	0	0	1	0	2	4	1	1	1	1	0	0	0	4.6	26	14	29	24	0.07	1		1	10.9	8.8	0	192	0.56	1.2
90160720I00037	636	F	1982-11-06	2016-07-20	2016-08-24	161	66	25.462	35.9	73	114	92	20	Pre_Post	0	34.1944	0.742	131.897	35	1	1	0	0	0	0	0	3.4	0	1	1	1	0	1	0	4.3	70	21	26	0	0.02	0.2		2	13.6	9.1	0	185	0.53	4
90170304I00147	726	F	1966-09-21	2017-03-04	2017-03-27	168	53	18.7783	36.3	87	103	74	20	Pre_Post	0	51.1861	0.742	62.7328	23	1	1	0	0	1	0	2	2.8	0	1	0	1	1	1	0	5	49	18	28	0	0.02	0.2		3	21	9.6	0	246	0.94	0.4
90141214I00026	367	M	1962-08-09	2014-12-14	2014-12-30				36.6	57	119		18	Pre_Post	1	53.1111	1		16	1	1	0	0	1	1	2	9	1	1	1	1	0	0	0
90151111I00316	548	M	1949-10-12	2015-11-12	2015-12-08	152.5	59.5	25.5845						Pre_Post	1	67.0472	1	103.863	26		0	0	0	1	1	1	6	0	1	1	1	0	0	0	3.8	79	27	27		0.06	0.4			19.8	8.5		157	0.75	0.9
90170616I00282	749	M	1954-11-11	2017-06-16	2017-08-02	160	64	25						Pre_Post	1	63.5083	1		47	2	0	1	1	0	1	0	5	0	1	1	1	0	0	0
90170623I00256	754	M	1976-09-25	2017-06-23	2017-07-17	174	78	25.763						Pre_Post	1	41.3361	1	101.931	24	1	1	0	0	0	1	0	6.4	0	1	0	1	0	1	0	5	102	42	32		0.02	0.2			17.7	9.2		194	0.83	2.3
90120131I00052	94	F	1956-11-10	2012-01-31	2012-02-14	160	63	24.6094						Pre_Post	0	56.0278	0.742	137.061	14	2	0	2	0	1	0	2	6	0	1	1	1	0	0	0	4.5	76	18	19		0.05	0.4			16.3	9.4		242	0.47
90150312I00302	389	M	1978-11-13	2015-03-12	2015-04-15	171.2	82	27.9773						Pre	1	36.8556	1	59.0111	34	1	1	0	0	0	0	0	5	0	1	0	1	0	0	0	4.7	66	26	27						18.5	8.8		195	1.36	7.2
90180728I00200	833	F	1938-08-05	2018-07-28	2018-08-13	145.6	54.1	25.5196	36.5	70	136	78	16	Pre_Post	0	81.1444	0.742	90.6616	16	1	1	0	0	0	0	0	6	0	1	0	1	0	0	0	4	93	16	23		0.04	0.4			26.2	8.9		184	0.63	4.1
90140222I00264	289	M	1972-01-24	2014-02-22	2014-03-11				36.5	70	122	83	15	Pre_Post	1	42.6944	1	83.5984	17	1	1	0	0	0	1	0	5	0	1	1	1	0	0	0	4.5	108	35	26	971.1	0.07	0.4		3	15	9.6	1.6	184	0.98	3.8
90150611I00122	432	F	1961-04-27	2015-06-11	2015-06-29	178	69	21.7776	36.2	50	129	89	16	Pre_Post	0	54.9111	0.742	52.689	18		0	1	1	0	0	0	7	1	1	0	1	0	0	0	4.3	98	38	35	0	0.02	0.4		3	18.8	8.8	1	159	1.08	0.4
90120627I00281	139	M	1962-08-29	2012-06-27	2012-07-01	170	73	25.2595	36.5	80	115	85	18	Pre_Post	1	50.5556	1	99.2274	4	1	1	0	0	0	1	0	5	0	1	1	1	0	0	0	4.8	65	38	33	0	0.12	1.1	0	3	12.7	10.1	0	169	0.82	3.1
90130317I00064	212	M	1962-07-03	2013-03-17	2013-03-20	170	64	22.1453						Pre_Post	1	51.4444	1	91.1388	3	2	0	2	0	0	0	0	7	1	1	1	1	0	0	0	4.2	57	16	26	0	0.04	0.8	0	3	9	8.9	0	171	0.88	2.2
90140226I00265	292	F	1987-02-18	2014-02-26	2014-03-25				37.2	95	123	86	17	Pre_Post	0	27.4167	0.742	93.8494	27	2	0	2	0	0	1	0	6	0	1	0	1	0	0	0	4.7	54	10	15	839	0.04	0.6		2	17.1	9.6	1.8	166	0.74	0.9
90160221I00110	606	F	1959-01-27	2016-02-22	2016-04-11	175	77	25.1429	36.4	59	154	99	16	Pre_Post	0	57.9028	0.742	45.7172	49		0	1	1	0	1	0	6	0	1	1	1	0	0	0	4.1	58	30	30	1	0.01	0.1		0	16.6	8.5	0	125	1.21	4
90180701I00105	826	F	1959-02-04	2018-07-01	2018-07-23									Pre_Post	0	60.2694	0.742	67.2467	22	1	1	0	0	0	1	0	5.4	0	1	0	1	0	0	0	4.5	93	22	28	6	0.03	0.4	0	0	18.7	9.2	0	184	0.86	0.4
90130120I00025	194	F	1952-05-11	2013-01-20	2013-07-22	150	50	22.2222	36.5	95	162	103	16	Pre_Post	0	61.5806	0.742	73.8454	183	1	1	0	0	1	0	2	7	0	1	0	1	0	0	0	5.1	83	17	22	4.6	0.05	0.4	0	0	10.6	9.8	0.3	226	0.79	1
90160817I00245	656	M	1975-01-28	2016-08-17	2016-08-29	174	77	25.4327	36.1	112	140	98	20	Pre	1	42.1583	1	104.423	12	1	1	0	0	1	0	2	5.2	0	1	1	1	0	1	0	4.8	91	78	35	0	0.03	0.3		0	12.7	9	0	220	0.81	0.8
90170115I00088	706	M	1976-10-28	2017-01-15	2017-01-20	172	70	23.6614						Post	1	40.8028	1	60.3583	5	1	1	0	0	1	0	2	5	0	1	0	1	0	0	0	4.2	91	40	26	0	0.03	0.2		2	19.6	9.2	0	167	1.31	9.3
90170308I00231	731	M	1981-10-26	2017-03-08	2017-03-14									Pre_Post	1	35.8806	1	76.5969	6	1	1	0	0	0	0	0	7.8	0	1	1	1	0	1	0	4.9	86	79	44	0	0.05	0.4		0	12.1	9.4	0	240	1.09	1.2
90180707I00132	828	M	1967-06-13	2018-07-07	2018-08-07									Pre_Post	1	51.8111	1	65.5124	31	1	1	0	0	1	0	1	6.1	0	1	0	1	0	0	0	4.8	51	61	58	9	0.07	0.6	0	0	22.8	9.2	0	226	1.17	2.1
90110628I00049	14	M	1964-03-04	2011-06-28	2011-07-13									Pre_Post	1	48.0056	1	90.0617	15	1	1	0	0	1	1	2	6.5	0	1	1	1	0	0	0	4.9	51	13	27	3.6	0.03	0.4	0	3	15.5	8.8	1	160	0.9
90130216I00150	202	M	1937-09-22	2013-02-16	2013-03-05	168	70	24.8016						Pre	1	76.5028	1	49.2062	17	1	1	0	0	1	1	1	6	0	1	1	1	0	0	0	4.5	69	113	65	28.2	0.05	0.4	0	2	32.3	9.3	0	147	1.4
90130417I00321	215	M	1957-07-28	2013-04-17	2013-04-17	175	91	29.7143						Pre_Post	1	56.5333	1	79.9071	0	2	0	2	0	0	1	0	5	0	1	1	1	0	0	0	4.8	61	18	22	4.6	0.04	0.5	0	3	21.2	10.1	0.5	183	0.97
90140416I00224	305	M	1941-12-22	2014-04-16	2014-04-18	165	69	25.3444	37	72	134	79	18	Pre	1	73.3694	1	50.8819	2	1	1	0	0	1	1	2	6	0	1	0	1	0	0	0	4.7	68	16	21	1.8	0.01	0.2		3	20.1	8.8	0	176	1.37
90141004I00166	345	F	1979-03-13	2014-10-04	2014-10-21	161	50	19.2894	36.7	79	112	75	22	Pre_Post	0	36.0806	0.742	125.008	17	1	1	0	0	0	1	0	5	0	1	1	1	0	0	0	4.3	72	16	23	11	0.06	0.8		3	11.1	8.6	0.1	186	0.55	0.3
90150118I00193	380	F	1960-04-08	2015-01-18	2015-02-03	161	60	23.1473	36.9	71	144	91	19	Pre_Post	0	55.5778	0.742	88.1445	16	1	1	0	0	0	1	0	8	0	1	1	1	0	0	0	4.5	121	117	58	87.8	0.09	1.1		2	17.6	9.1	0.1	169	0.69
90160711I00039	631	M	1941-01-20	2016-07-11	2016-07-27	171	76	25.9909						Pre_Post	1	76.5722	1	70.9001	16	1	1	0	0	0	1	0	8.7	0	1	1	1	0	1	0	4.1	90	18	25	0	0.01	0.2		0	17.7	8.7	0	165	1.02
90111218I00189	79	M	1943-02-05	2011-12-18	2011-12-18	162.8	60	22.6382						Pre	1	69.8694	1	27.1693	0	2	0	2	0	0	0	0	9	0	1	0	1	0	0	0	4.3	64	12	12	8.2	0.07	0.4	0	1	40.8	8.4	0.1	164	2.38
90131201I00094	266	F	1977-08-15	2013-12-01	2014-01-04	166.2	73.5	26.6088						Pre	0	36.825	0.742	36.3045	34	2	0	2	0	1	0	2	6	1	1	1	1	0	0	0	3.4	49	14	15	40.5	0.05	0.5	0	2	17.8	8.7	0.4	298	1.6	11.9
90141220I00287	371	M	1978-03-30	2014-12-20	2015-01-06	178	84	26.5118						Pre_Post	1	37.2611	1	86.9638	17	1	1	0	0	0	0	0	7	0	1	1	1	0	0	0	4.4	68	25	20	10.1	0.02	0.3		3	26.7	8.2	0.3	140	0.97
90150629I00018	451	F	1965-12-20	2015-06-29	2015-07-15	165	72	26.4463	36.2	73	135	89	20	Pre_Post	0	50.2444	0.742	50.4026	16	1	1	0	0	0	0	0	6	0	1	1	1	0	0	0	4.6	70	100	63	0	0.07	0.5		3	12.9	9	0	186	1.14	0.9
90170220I00024	721	F	1951-10-05	2017-02-20	2017-03-04	159	55	21.7555	35.3	109	157	93	16	Pre_Post	0	66.3333	0.742	79.6812	12	1	1	0	0	0	0	0	5	0	0	1	1	0	0	0	4.5	114	15	20	0	0.02	0.2		0	16.5	9.2	0	190	0.73	2.5
90160228I00024	614	M	1946-02-21	2016-02-28	2016-03-29	162	55	20.9572						Pre_Post	1	71.0389	1	96.6769	30	1	1	0	0	1	0	2	7	1	1	1	1	0	0	0	4.5	68	14	21	0	0.04	0.4		0	12.7	9.4	0	243	0.79	1.1
90160924I00134	678	M	1946-09-18	2016-09-24	2016-09-26									Pre_Post	1	71.0389	1	86.4926	2	1	1	0	0	0	0	0	5.2	0	1	1	1	0	0	0	4.4	61	26	26	0	0.02	0.2		1	17.1	9.2	0	232	0.87	3.2
90161001I00137	682	F	1942-10-08	2016-10-01	2016-10-27									Pre	0	75.0611	0.742	51.6507	26	1	1	0	0	0	0	0	5	0	1	0	1	0	0	0	4.4	129	17	26	0	0.04	0.5		0	19.6	9	0	313	1.04
90180517I00122	806	M	1974-10-30	2018-05-17	2018-06-04	174	74	24.4418	36.7	82	143	89	16	Pre_Post	1	44.1806	1	43.0875	18	1	1	0	0	1	0	2	5.7	0	1	1	1	0	1	0	4.4	94	15	14	1	0.06	0.4	0	0	18.6	9.1	0	230	1.73
90180619I00008	821	M	1978-02-18	2018-06-19	2018-07-16									Pre_Post	1	40.9194	1	81.4384	27	2	0	0	0	0	0	0	5.5	0	1	1	1	0	0	0	4.4	65	27	26	0	0.08	0.7	0	0	12.1	8.8	0	168	1.01	0.4
90111212I00064	78	F	1976-04-18	2011-12-12	2011-12-20									Pre_Post	0	36.1694	0.742	124.945	8	1	1	0	0	0	1	0	6	1	1	0	1	0	0	0	5	47	14	15	10.1	0.06	0.8	0	2	11.2	9.1	0.1	235	0.55
90120723I00062	151	M	1976-09-09	2012-07-23	2012-07-23	175	92	30.0408	36.4	82	140	90	18	Pre_Post	1	36.3917	1	90.6077	0	2	0	2	0	0	1	0	5	0	1	1	1	0	0	0	4.8	48	45	21	0.9	0.02	0.2	0	0	11.5	8.8	0.1	151	0.94	2.5
90120913I00235	168	F	1967-01-25	2012-09-13	2012-10-05	165	52	19.1001	36.4	66	119	78	20	Pre_Post	0	46.3	0.742	87.0898	22	2	0	2	0	0	1	0	8	1	1	0	1	0	0	0	4.5	40	12	15	431.7	0.03	0.2	0	3	10.2	9.2	1.4	164	0.72	0.4
90130120I00066	195	M	1960-11-01	2013-01-20	2013-06-04	170	82	28.3737	36	70	120	80	20	Pre_Post	1	52.9806	1	73.0869	135	1	1	0	0	1	1	2	5	0	1	1	1	0	0	0	4.6	67	31	26	8.3	0.03	0.3	0	3	14.1	9.3	0.4	196	1.06	3.2
90130513I00011	223	F	1956-10-08	2013-05-13	2013-05-13	153	52	22.2137						Pre_Post	0	57.4194	0.742	80.7718	0	2	0	2	0	0	1	0	5	1	1	0	1	0	0	0	4.7	105	16	24	10.3	0.07	0.7	0	2	16.2	9.7	0.1	244	0.74	0.8
90150919I00080	512	M	1981-07-22	2015-09-19	2015-11-02	172	110	37.1823	36.4	61	165	121	20	Pre_Post	1	34.6583	1	93.8093	44	1	1	0	0	0	1	0	5.8	0	1	1	1	0	0	0	4.7	122	125	43	0	0.03	0.3		0	14.2	8.9	0	168	0.92	1.2
90151013I00105	530	F	1980-01-19	2015-10-13	2015-11-25	164	51	18.9619	36.1	59		75	20	Pre_Post	0	36.2528	0.742	85.9878	43	1	1	0	0	1	1	2	7	0	1	1	1	0	0	0	4.7	44	29	24	0	0.04	0.3		1	11.2	8.9	0	168	0.76	0.2
90151108I00026	547	M	1957-10-26	2015-11-08	2015-11-24	154	71	29.9376	36.4	64	121	71	19	Pre_Post	1	58.8806	1	80.2034	16		0	1	1	0	1	0	7	0	1	1	1	0	0	0	4.3	98	9	18	1	0.03	0.2		0	20	9.2	0	140	0.96	2.5
90120121I00123	89	M	1949-12-31	2012-01-21	2015-05-16	167	59	21.1553	36.4	78	128	63	18	Pre	1	62.9611	1	49.1595	1211	2	0	2	0	1	0	2	6	1	1	0	1	0	0	0	4.2	70	14	22	5.5	0.03	0.3	0	2	27.1	9.8	0.6	160	1.45
90120501I00033	123	M	1952-08-30	2012-05-01	2012-05-18	167	69	24.7409	36	63	155	101	18	Pre	1	60.5389	1	48.7754	17	1	1	0	0	0	0	0	5	0	1	1	1	0	0	0	4.3	42	15	18	9.2	0.02	0.1	0	2	23.5	8.7	2.7	195	1.47
90140414I00099	304	M	1955-09-02	2014-04-14	2014-05-02	174	95	31.378						Pre	1	59.4694	1	45.7078	18	1	1	0	0	0	0	0	7	1	1	0	1	0	0	0	3.9	56	34	25	1.8	0.05	0.5		2	16.8	8.6	0	125	1.56
90141223I00226	373	M	1974-02-24	2014-12-23	2014-12-23	174	69	22.7903	36.8	79	121	80	19	Pre_Post	1	41.4222	1	89.3532	0	1	1	0	0	0	0	0	6	0	1	0	1	0	0	0	4.9	112	14	18	23	0.1	1		2	8.8	8.8	0	146	0.93
90151208I00223	563	M	1961-01-20	2015-12-08	2015-12-08	158	66	26.4381						Pre	1	55.6806	1	15.9489	0	1	1	0	0	0	0	0	8	0	1	1	1	0	0	0	4.1	97	14	25	0	0.02	0.4	0	0	55.9	8.7	0	139	3.93	1.3
90180403I00043	786	M	2002-01-29	2018-04-03	2018-04-23									Pre_Post	1	16.4111	1	79.5849	20	1	1	0	0	0	0	0	6.2	0	1	1	1	1	0	0	5	247	26	26	0	0.04	0.3	0	1	15	9.3	0	153	1.21	6.5
90180630I00108	825	M	1972-06-16	2018-06-30	2018-07-17									Pre_Post	1	46.7083	1	86.1314	17	2	0	0	0	1	0	2	5.9	0	1	0	1	0	0	0	5	79	33	31	0	0.07	0.6	0	2	22.7	9.6	0	180	0.94	1.2
90110526I00075	5	F	1949-05-17	2011-05-26	2011-05-26				36.1	67			17	Pre_Post	0	62.9278	0.742	100.993	0		0	2	0	0	1	0	6	0	1	1	1	0	0	0	4.7	67	12	15	21.2	0.03	0.4	0	3	22.4	9.2	6.3	179	0.6
90110926I00110	49	F	1970-09-10	2011-09-26	2011-09-26				36.5	88	163	101	16	Pre_Post	0	41.6417	0.742	78.7974	0	2	0	2	0	0	1	0	5	0	1	1	1	0	0	0	4.8	40	8	16	35.1	0.06	0.6	0	3	9.1	9	0.5	149	0.8	0.78
90111021I00102	65	M	1964-07-20	2011-10-21	2011-10-28	168.7	63.5	22.3123						Pre	1	47.9417	1	97.5517	7	2	0	2	0	0	1	0	5	0	1	1	1	0	0	0	4.6	59	19	19	42.5	0.04	0.6	0	3	17.9	8.8	1.3	177	0.84
90111101I00044	67	M	1966-09-11	2011-11-01	2011-11-01	181.5	70	21.2493						Pre_Post	1	45.7972	1	95.8245	0	2	0	2	0	0	1	0	5	0	1	1	1	0	0	0	4.6	97	20	24	5.5	0.17	1.5	0	3	12.1	8.9	1.4	186	0.86
90111103I00226	69	M	1975-04-03	2011-11-03	2011-11-03	182	86	25.963	36.5	64	170	95	17	Pre	1	37.1194	1	101.358	0		0	2	0	0	1	0	5	0	1	1	1	0	0	0	4.8	66	12	12	17.5	0.07	0.7	0	3	13.5	8.8	0.1	176	0.85
90111110I00055	71	M	1962-07-12	2011-11-10	2011-11-25	174	79	26.0933	36	88	145	94	20	Pre_Post	1	50.05	1	82.893	15	2	0	2	0	0	1	0	5	0	1	0	1	0	0	0	4.5	45	20	18	3.6	0.02	0.2	0	3	14.9	9.8	2.7	156	0.96
90120317I00017	111	F	1959-12-14	2012-03-17	2012-03-31	167	67	24.0238						Pre_Post	0	53.0194	0.742	80.8278	14	2	0	2	0	0	1	0	5	0	1	0	1	0	0	0	4.2	80	18	16	24.9	0.03	0.5	0	3	12.7	9.3	0.3	167	0.75
90130215I00017	201	F	1938-11-26	2013-02-15	2013-03-19	154	49	20.6612						Pre_Post	0	75.3056	0.742	103.316	32	1	1	0	0	0	1	0	6	0	1	1	1	0	0	0	4.2	49	20	31	8.5	0.01	0.3	0	3	19.7	9.4	0.1	245	0.57
90130225I00044	208	F	1977-02-04	2013-02-25	2013-02-25	158	52	20.83	36	99	107	68	18	Pre_Post	0	36.5833	0.742	136.006	0		0	2	0	0	1	0	5	0	1	1	1	0	0	0	4.6	76	18	19	12	0.03	0.8	0	3	10.3	9.2	1.4	186	0.51	0.78
90130927I00329	256	M	1969-11-20	2013-09-27	2013-10-16	170	81	28.0277	35.9	79	136	95	19	Pre_Post	1	44.4917	1	107.885	19	2	0	2	0	1	1	1	5	1	1	1	1	0	0	0	4.8	60	54	27	30.5	0.06	0.7	0	3	15.8	10.1	0.3	159	0.78	0.8
90140223I00041	290	M	1948-02-15	2014-02-23	2014-03-11	160	72	28.125	35.6	78	119	77	20	Pre_Post	1	66.9861	1	59.2521	16	1	1	0	0	1	1	2	9	0	1	0	1	0	0	0	4	64	11	13	1636.7	0.06	0.9		3	20.2	8.9	0.4	201	1.22
90140224I00164	291	M	1971-10-01	2014-02-24	2014-08-21	179	77	24.0317						Pre_Post	1	43.0194	1	108.624	178	1	1	0	0	1	1	1	5	0	1	0	1	0	0	0	4.1	92	50	42	945.8	0.01	0.3		3	13.7	8.9	0	154	0.78	0.4
90140420I00007	307	M	1941-04-26	2014-04-20	2014-05-27	165	69	25.3444						Pre_Post	1	74.0472	1	76.5573	37	1	1	0	0	1	1	2	8	1	1	0	1	0	0	0	4.4	90	18	21	9.4	0.04	0.5		3	26.6	10.7	0	168	0.96	1.2
90140801I00007	322	M	1955-05-17	2014-08-01	2014-08-19	167	73	26.1752						Pre	1	60.0722	1	58.9024	18		0	2	0	1	1	2	6	1	1	1	1	0	0	0	4.8	90	19	19	5.6	0.02	0.2		3	27.3	9.1	2.7	289	1.25	0.5
90141125I00062	359	F	1957-02-05	2014-11-25	2014-12-12	159	54	21.3599	36.8	80	138	58	12	Pre_Post	0	58.6444	0.742	83.01	17	1	1	0	0	0	1	0	9	0	1	1	1	0	0	0	4.5	56	28	27	33	0.03	0.3		3	12.1	8.9	0.5	232	0.72
90150228I00069	387	M	1971-05-03	2015-02-28	2015-03-03	171	73	24.9649						Pre_Post	1	44.4639	1	99.0545	3	1	1	0	0	1	1	2	6	0	1	1	1	0	0	0	4.7	102	42	29	12.9	0.03	0.3		3	12.9	9.1	0.1	218	0.84	0.5
90150709I00236	457	M	1977-07-16	2015-07-09	2015-08-03	171	90	30.7787	37	80	120	80	20	Pre_Post	1	38.5333	1	72.4204	25		0	2	0	1	1	1	8	0	1	1	1	0	0	0	4.8	86	39	31	3				3	12.3	8.9	0	213	1.13	2.7
90150915I00027	510	M	1978-09-12	2015-09-15	2015-11-10	178	81	25.565	36.3	84	148	102	20	Pre	1	37.5472	1	84.8078	56	1	1	0	0	1	1	2	6	0	1	1	1	0	0	0	4.7	78	30	23	23	0.04	0.5		3	13	9.3	0	175	0.99	4.3
90151005I00338	524	F	1982-08-22	2015-10-06	2015-12-09	177	102	32.5577						Pre_Post	0	33.6056	0.742	56.3998	64	1	1	0	0	0	1	0	7	0	1	1	1	0	0	0	4.6	87	117	73	0	0.04	0.4		1	19.5	9.4	0	239	1.11	1.5
90151130I00313	555	M	1942-02-27	2015-11-30	2015-12-15	152	45	19.4771	36	68	184	101	17	Pre_Post	1	74.8306	1	124.211	15	1	1	0	0	0	1	0	5	0	1	1	1	0	0	0	4.2	75	16	25	0	0.02	0.2		3	18.6	8.5	0	178	0.63	0.8
90160913I00310	673	M	1961-10-16	2016-09-13	2016-10-05	167	75	26.8923	36.7	63	158	104	18	Pre_Post	1	55.7111	1	84.1361	22	1	1	0	0	0	1	0	5.4	0	1	1	1	0	1	0	4.5	63	23	25	0	0.08	0.7		3	13.7	8.7	0	213	0.93	1.3
90161015I00066	686	M	1979-05-04	2016-10-15	2016-11-07				36	75	154	118	16	Pre_Post	1	37.9972	1	70.4635	23	1	1	0	0	0	1	0	6.2	0	1	1	1	0	1	0	4.8	72	105	53	1	0.14	0.8		3	21	9.4	0	234	1.16	1.1
90161123I00015	698	M	1977-07-27	2016-11-23	2016-12-15	174	81	26.7539	36.5	105	168	105	20	Pre_Post	1	39.9	1	81.8566	22	1	1	0	0	1	1	2	6.8	0	1	0	1	0	0	0	4.7	79	29	22	0	0.03	0.3		3	22.4	8.9	0	245	1.01	2.6
90170207I00307	717	M	1979-04-19	2017-02-07	2017-03-10	177	76	24.2587						Pre_Post	1	38.3583	1	63.9274	31	1	1	0	0	0	1	0	6	0	1	0	1	0	0	0	4.7	54	59	38	0	0.03	0.3		3	30.3	8.7	0	147	1.26	0.4
90170525I00082	744	M	1958-11-16	2017-05-25	2017-06-17	145	63	29.9643						Pre_Post	1	59.375	1	121.257	23	1	1	0	0	0	1	0	5.8	0	1	1	1	0	1	0	4.1	128	27	32	0	0.07	1.1		4	16.4	8.6	0	181	0.67	2.2
90170620I00033	753	M	1971-03-09	2017-06-20	2017-07-13									Pre_Post	1	46.9583	1	86.0381	23	1	1	0	0	1	1	2	5.4	0	1	0	1	0	0	0	4.3	73	49	30	0	0.04	0.4		3	16.4	8.8	0	193	0.94	1.6
90180225I00147	762	F	1977-11-18	2018-02-25	2018-03-31				36.2	77	118	93	16	Pre_Post	0	40.8583	0.742	124.5	34	1	1	0	0	1	1	2	8.4	0	1	0	1	0	1	0	4.8	54	14	18	0	0.02	0.4	0	3	9.9	11.2	0	200	0.54	0.2
90180503I00243	799	M	1977-05-02	2018-05-03	2018-05-29									Pre_Post	1	41.6	1	73.5521	26	2	0	0	0	1	1	2	6.3	0	1	0	1	0	0	0	4.6	70	20	17	0	0.07	0.7	0	3	13.3	8.9	0	215	1.1	5
90110712I00045	22	F	1957-12-07	2011-07-12	2011-09-07	162.8	64.7	24.4116						Pre_Post	0	54.375	0.742	93.1971	57	2	0	2	0	0	0	0	5	0	1	0	1	0	0	0	4.5	132	16	25	12	0.03	0.2	0	2	20.1	9.4	3.5	216	0.66
90120717I00184	148	M	1978-01-05	2012-07-17	2012-07-23	174	67.9	22.427						Pre_Post	1	35.0333	1	74.5952	6	2	0	2	0	0	0	0	6	0	1	1	1	0	0	0	4.5	64	21	21	0.9	0.09	1.1	0	3	14.1	9.9	0.5	157	1.12
90130223I00001	207	M	1959-09-27	2013-02-23	2013-03-08	175	71	23.1837	35.9	88	145	96	20	Pre	1	54.1889	1	67.5774	13	1	1	0	0	0	0	0	7	0	1	1	1	0	0	0	4.5	67	32	24	4.7	0.07	0.7	0	3	16.7	9.5	1.3	226	1.13	0.3
90130706I00007	241	M	1966-03-20	2013-07-06	2013-07-06	175	72	23.5102	36.5	68	155	94	20	Pre_Post	1	47.9861	1	92.4355	0	2	0	2	0	0	0	0	5	0	1	0	1	0	0	0	4.1	67	21	22	23.1	0.07	0.7	0	3	12.8	9.4	0.5	182	0.88
90130828I00034	251	M	1962-09-20	2013-08-28	2013-08-28	168	74	26.2188						Pre	1	51.6806	1	88.7231	0	2	0	2	0	0	0	0	5	0	1	1	1	0	0	0	4.7	49	26	21	11.3	0.06	1	0	2	13.1	8	0.3	211	0.9
90140307I00151	295	F	1957-07-24	2014-03-07	2014-03-25	165	58	21.3039	36.8	77	154	88	20	Pre_Post	0	57.4444	0.742	70.7454	18	1	1	0	0	0	0	0	6.5	0	1	1	1	0	0	0	4.8	72	10	28	102.8	0.04	0.3		3	20.2	10.2	0.3	158	0.83	1.2
90140627I00203	317	M	1971-06-30	2014-06-27	2014-07-18	170	85	29.4118	36.9	88			18	Pre_Post	1	43.6194	1	82.2659	21		0	2	0	1	0	2	7	0	0	1	1	0	0	0	4.6	70	25	21	13.8	0.05	0.5		3	15.6	9.2	1.3	275	0.99	2.4
90140803I00032	323	M	1965-03-01	2014-08-03	2014-08-19	173	79	26.3958						Pre_Post	1	50.1444	1	91.6136	16	1	1	0	0	1	0	2	7	1	1	0	1	0	0	0	4.2	79	26	23	2.7	0.04	0.7		3	22.3	8.8	0.5	231	0.88	1.1
90140910I00043	334	F	1945-06-14	2014-09-10	2014-09-10	159.9	65.9	25.7744	36.1	93	151	100	18	Pre	0	70.25	0.742	39.7585	0	1	1	0	0	0	0	0	6	0	1	1	1	0	0	0	4.7	126	29	33	6.6	0.02	0.1		2	31.4	9.4	0.4	214	1.32	17.2
90140912I00329	335	M	1957-04-02	2014-09-12	2014-09-26	170.4	63.4	21.8348						Pre	1	58.2833	1	63.3404	14	1	1	0	0	0	0	0	8	0	1	1	1	0	0	0	4.2	66	18	26	4.7	0.03	0.3		3	16.6	8.4	0	211	1.18
90141110I00180	354	F	1978-10-21	2014-11-10	2014-12-02	163	51	19.1953	36.7	89	100	67	21	Pre_Post	0	36.5806	0.742	74.4202	22		0	2	0	0	0	0	5	0	1	1	1	0	0	0	4.5	61	21	20	129.4	0.04	0.5		3	19.6	9	0.1	229	0.86	0.2
90150102I00185	376	M	1969-04-15	2015-01-02	2015-01-20	168	61	21.6128	36.5	96	143	87	17	Pre_Post	1	46.3833	1	100.978	18	1	1	0	0	0	0	0	9	0	1	1	1	0	0	0	4.7	60	66	40	7.3	0.07	0.8		3	11	9.1	0.3	208	0.82
90150418I00040	402	F	1947-11-11	2015-04-18	2015-05-06	155	64.8	26.9719						Pre_Post	0	68.4167	0.742	93.8567	18	1	1	0	0	0	0	0	7	0	1	0	1	0	0	0	4.6	119	34	44	11.3	0.05	0.5		3	11.6	9.3	0	199	0.63	1.3
90150705I00019	453	M	1976-02-20	2015-07-05	2015-08-18				36.7	96	131	70	25	Pre	1	39.9444	1	82.7832	44	1	1	0	0	0	0	0	7	0	1	1	1	0	0	0	4.6	61	14	27	0	0.1	1.2		3	13.9	9.1	0	202	1
90160710I00143	630	M	1963-03-10	2016-07-10	2016-08-23	168	70	24.8016						Pre	1	54.1139	1	75.225	44	2	0	1	1	0	0	0	8	1	1	1	1	0	1	0	4.7	83	31	28	0	0.08	0.9		3	11.9	8.7	0	195	1.03
90160721I00213	637	M	1950-07-10	2016-07-21	2016-08-18									Pre_Post	1	66.9944	1	88.7035	28	1	1	0	0	0	0	0	7	1	1	0	1	0	1	0	4.5	73	41	30	0	0.04	0.3		0	17.4	9.4	0	152	0.86	2.6
90160815I00085	666	M	1980-08-16	2016-09-03	2016-09-12	177.8	93	29.4184	36.7	94	158	105	20	Pre_Post	1	36.575	1	95.1734	9	1	1	0	0	0	0	0	5.7	0	1	1	1	0	1	0	4.8	67	47	30	0	0.03	0.3		3	14.5	9.6	0	232	0.9	1.2
90160904I00048	668	M	1969-11-03	2016-09-04	2016-09-20	171	68	23.255						Pre	1	47.5194	1	97.7271	16	2	0	1	1	0	0	0	5.4	0	1	0	1	0	1	0	4.2	92	36	34	0	0.01	0.1		4	11.4	8.8	6	190	0.84	0.4
90160910I00188	672	M	1960-01-20	2016-09-10	2016-10-06	169	74	25.9095						Pre_Post	1	57.4667	1	77.7882	26	1	1	0	0	0	0	0	7.2	0	1	0	1	0	0	0	4.4	53	36	42	0	0.01	0.1		3	18.4	9.2	0	138	0.99	0.2
90170310I00022	732	F	1982-07-31	2017-03-10	2017-04-03	165	62.9	23.1038						Pre_Post	0	35.1139	0.742	147.081	24	2	0	0	0	1	0	2	5.2	0	1	0	1	0	0	0	4.1	51	14	22	0	0.04	0.5		3	12	8.5	0	175	0.48	0.3
90170614I00048	748	M	1978-07-02	2017-06-14	2017-07-08	172	70	23.6614						Pre_Post	1	39.5194	1	90.2103	24	1	0	0	0	1	0	2	6.4	0	1	1	1	0	1	0	5	63	38	26	0	0.04	0.4		3	16	9.6	0	230	0.93	0.9
90180220I00208	760	M	1988-01-19	2018-02-20	2018-03-14	170	120	41.5225	36	82	157	107	16	Pre_Post	1	30.5278	1	89.4891	22	1	1	0	0	1	0	2	6.4	1	1	1	1	0	0	0	4.6	71	97	44	0	0.03	0.2	2	3	11.4	8.5	0	238	0.98	9.2
90180313I00015	771	M	1973-10-01	2018-03-13	2018-04-07				36.5	66	166	119	16	Pre_Post	1	45.0944	1	87.8257	25	1	1	0	0	1	0	2	5.7	0	1	0	1	0	0	0	3.9	65	7	18	0	0.07	0.8	0	3	13.4	8.7	0	152	0.93	0.3
90180418I00156	795	F	1969-02-15	2018-04-18	2018-06-02	157.3	41	16.5701	36.2	81	108	75	20	Pre_Post	0	49.8861	0.742	84.4263	45	1	1	0	0	1	0	2	5	0	1	0	1	0	0	0	4.3	67	10	15	0	0.06	1	0	3	8.5	9.2	0	194	0.73	0.2
90180609I00060	819	M	1975-05-01	2018-06-09	2018-07-02	171	65	22.2291	36.9	70	120	80	16	Pre_Post	1	43.7361	1	118.737	23	1	1	0	0	0	0	0	6.2	0	1	1	1	0	0	0	4.5	87	8	19	0	0.04	0.7	0	3	13	8.8	0	200	0.72
90180628I00373	823	M	1986-06-06	2018-06-28	2018-07-23	173	75	25.0593	37.1	79	128	67	20	Pre_Post	1	32.5278	1	88.3437	25	1	1	0	0	1	0	2	6	0	1	1	1	0	0	0	4.6	89	56	28	0	0.06	0.7	0	2	15.2	9.4	0	197	0.98	3
90151016I00147	533	M	1971-05-06	2015-10-16	2015-10-16	163.5	50	18.704						Pre_Post	1	45.0944	1	121.901	0		0	1	1	1	1	2	6	0	1	1	1	0	0	0	3.9	67	8	14	15	0.05	0.5		0	8.5	8.8	0	207	0.7	3.5
90180628I00044	824	F	1951-01-02	2018-06-28	2018-07-23	163	60	22.5827	36.6	59	137	78	16	Pre_Post	0	68.4694	0.742	103.238	25	1	1	0	0	0	0	0	6.4	0	1	1	1	0	0	0	3.6	81	20	25	0	0.05	0.8	0	0	14.3	8.6	0	230	0.58	0.4
90120128I00148	92	F	1975-12-26	2012-01-28	2012-02-14				36.9	90	120	71	16	Pre_Post	0	36.6167	0.742	87.1354	17	1	1	0	0	1	1	2	5	0	1	1	1	0	0	0	4.5	58	31	31	665	0.05	0.7	0	3	16.5	9.1	3.6	144	0.75
90130801I00036	245	F	1965-07-01	2013-08-01	2013-08-30	154	68	28.6726						Pre_Post	0	48.7861	0.742	96.9652	29		0	2	0	1	1	2	5	0	1	1	1	0	0	0	4	90	11	17	3.7	0.03	0.4	0	3	11.8	9.1	4.2	112	0.65	4
90130818I00221	248	M	1983-07-16	2013-08-18	2013-10-04				36.3	74	114	72	20	Pre_Post	1	30.5306	1	100.009	47	2	0	2	0	1	1	2	6	0	1	0	1	0	0	0	5	61	12	16	1.8	0.04	0.4	0	3	15.2	9.9	3	132	0.89	0.78
90150903I00072	503	F	1996-01-04	2015-09-03	2015-09-07	148.3	39	17.733						Pre_Post	0	19.95	0.742	100.106	4	1	1	0	0	1	0	2	6	0	1	1	1	0	0	0	3.8	101	11	28	0	0.03	0.2		3	10.1	8.6	0	139	0.74	49.9
90151019I00338	537	M	1953-04-26	2015-10-19	2015-10-26	175	80	26.1224	36	70	164	105	20	Pre	1	63.3917	1	73.6717	7	1	1	0	0	0	0	0	8	0	1	0	1	0	0	0	4.7	76	29	36	0	0.02	0.2		1	16.2	9.2	0	193	1.02	0.4
90110524I00129	2	M	1966-06-05	2011-05-24	2011-05-24	173	73	24.3911						Pre_Post	1	45.6222	1	112.306	0	2	0	2	0	0	1	0	6	0	1	1	1	0	0	0	4.2	103	19	14	5.5	0.14	0.9	0	3	12.4	9	0.4	186	0.75
90160814I00021	654	M	1955-10-15	2016-08-14	2016-08-14	175	72	23.5102	36.3	80	123	79	20	Pre_Post	1	61.7194	1	80.4062	0	2	0	1	1	0	1	0	5.3	0	1	1	1	0	1	0	4.8	72	58	34	0	0.03	0.4		1	15.8	9.4	0	155	0.95	3.6
90111001I00098	54	M	1976-09-20	2011-10-01	2011-10-01	165	64	23.5078	36.5	70	121	77	20	Pre	1	35.5389	1	83.8028	0	1	1	0	0	0	0	0	5	0	1	1	1	0	0	0	4.4	33	17	25	2.7	0.01	0.2	0	3	9.5	9.7	1	163	1.01
90180719I00183	831	F	1976-03-05	2018-07-19	2018-08-13									Pre_Post	0	42.9889	0.742	109.115	25	1	1	0	0	1	1	2	6.4	0	1	0	1	0	0	0	4.2	41	11	17	0	0.06	0.8	0	0	9.9	8.5	0	204	0.6	0.2
90110615I00286	10	M	1954-06-09	2011-06-15	2011-06-21	170	66	22.8374						Pre	1	57.8472	1	44.3218	6	1	1	0	0	1	1	2	7	0	1	0	1	0	0	0	4.7	62	26	29	3.6	0.11	1.3	0	3	26.2	9	0.3	177	1.61
90110711I00001	21	F	1950-04-10	2011-07-11	2011-07-18	163	72	27.0993	36.8	70	110	80	16	Pre_Post	0	62.1444	0.742	119.43	7	2	0	2	0	0	1	0	5	0	1	1	1	0	0	0	4.8	76	9	15	4.6	0.04	0.4	0	3	13.2	9.2	0.3	242	0.52
90120301I00040	105	M	1980-08-09	2012-03-01	2012-03-20				36	65	110	89	18	Pre_Post	1	32.0194	1	126.496	19	1	1	0	0	0	1	0	5	0	1	1	1	0	0	0	4.3	52	24	22	4.6	0.1	1	0	3	16.4	9.1	1.9	172	0.72
90120327I00047	113	M	1972-11-03	2012-03-27	2012-03-27	167	70	25.0995	36	75	104	65	20	Pre_Post	1	39.9694	1	91.1331	0	1	1	0	0	0	1	0	5	0	1	0	1	0	0	0	4.4	86	31	23	0.9	0.04	0.5	0	3	11.7	8.8	19.5	171	0.92
90120408I00064	116	M	1965-01-02	2012-04-08	2012-04-24	165	70	25.7117						Pre_Post	1	47.9528	1	70.718	16	2	0	2	0	1	1	2	7	0	1	1	1	0	0	0	4.9	51	34	23	0	0.06	0.5	0	3	13.1	10.1	4.4	206	1.11	1.2
90120507I00190	125	M	1971-12-21	2012-05-07	2012-05-08	166	54	19.5965	36.6	80	114	78	20	Pre_Post	1	40.9667	1	122.282	1	1	1	0	0	0	1	0	6	0	1	0	1	0	0	0	4.7	103	13	25	2.7	0.03	0.3	0	3	18.4	9.6	7	182	0.71	3.7
90120510I00040	127	F	1976-10-04	2012-05-10	2012-08-18	155	59	24.5578						Pre_Post	0	36.1167	0.742	133.34	100		0	2	0	0	1	0	7	0	1	1	1	0	0	0	4.5	68	43	24	1353.1	0.03	0.4	0	3	11.5	10	2.6	266	0.52	1.1
90120824I00093	164	M	1988-11-07	2012-08-24	2012-09-11				36.5	68	105	61	18	Pre	1	24.1417	1	97.2844	18	1	1	0	0	1	1	2	7	0	1	1	1	0	0	0	5.2	64	14	15	7.5	0.05	0.7	0	3	11.5	9.7	0.5	137	0.95	0.2
90130218I00033	204	M	1978-04-03	2013-02-18	2013-04-02	174	70	23.1206	36	94	146	96	18	Pre_Post	1	35.3889	1	98.3298	43	1	1	0	0	0	1	0	6	0	0	1	1	0	0	0	4.6	80	25	23	10.3	0.03	0.4	0	3	15	9.4	1.4	191	0.88	0.78
90131003I00218	257	M	1946-08-20	2013-10-03	2013-10-11	155	55.8	23.2258						Pre	1	68.1	1	24.6621	8	2	0	2	0	1	1	2	8	1	1	1	1	0	0	0	4.9	52	10	22	27.3	0.04	0.5	0	3	34.7	9.5	0.1	177	2.6	29.3
90140301I00015	294	F	1947-01-15	2014-03-01	2014-03-18	155	52	21.6441	36.9	68	134	92	17	Pre_Post	0	68.1028	0.742	75.6573	17	1	1	0	0	1	1	2	7	0	1	0	1	0	0	0	4.7	51	29	36	74.6	0.05	0.5		3	27.9	9.5	0.2	132	0.76
90140527I00034	312	M	1954-10-28	2014-05-27	2014-06-11	167	73	26.1752						Pre_Post	1	60.4472	1	71.9393	15	2	0	2	0	0	1	0	9	1	1	0	1	0	0	0	4.5	86	38	27	2.7	0.02	0.5		3	28.8	9.2	0.6	134	1.05	20
90140623I00397	315	F	1977-06-20	2014-06-23	2014-07-11	159	45.5	17.9977						Pre_Post	0	37.5472	0.742	78.2099	18	1	1	0	0	1	1	1	6.3	1	1	0	1	0	0	0	4.6	67	12	20	41.6	0.02	0.3		3	14.4	8.9	0.9	208	0.82	0.2
90140831I00046	331	F	1963-02-16	2014-08-31	2014-09-13	151	54	23.6832	36.5	75	154	100	20	Pre_Post	0	52.2889	0.742	72.1089	13	1	1	0	0	0	1	0	5.6	0	0	1	1	0	0	0	4.4	81	14	43	511	0.04	0.5		3	25.5	9	0.4	206	0.83	5.7
90141108I00043	353	F	1981-03-23	2014-11-08	2014-11-19				36	80	120	80	16	Pre_Post	0	34.1194	0.742	108.094	11	1	1	0	0	0	1	0	5	1	1	0	1	0	0	0	4.6	65	10	15	8378	0.05	0.6		3	10.1	8.8	4.2	212	0.63	0.3
90150425I00006	407	M	1961-05-30	2015-04-25	2015-05-11	165	63	23.1405						Pre_Post	1	54.6889	1	73.4162	16	1	1	0	0	0	1	0	7	1	1	1	1	0	0	0	4.6	79	21	21	6.4	0.1	0.5		3	15.3	9	0.8	155	1.05	2.3
90150603I00031	428	F	1978-05-15	2015-06-03	2015-07-10	165	68	24.977	36.5	88	122	92	20	Pre_Post	0	37.5917	0.742	95.426	37	2	0	2	0	0	1	0	6	0	1	0	1	0	0	0	4.4	64	13	19	0	0.02	0.2		2	13.7	9.6	0	155	0.69	1.3
90151201I00052	558	M	1977-04-17	2015-12-01	2015-12-01				36.2	72	121	78	13	Pre	1	39.1861	1	125.426	0	1	1	0	0	0	1	0	6	0	1	1	1	0	0	0	4.2	35	15	26	0	0.09	1.3		3	10.5	8.6	0	142	0.7
90151204I00055	559	M	1986-03-04	2015-12-04	2015-12-11	176	70	22.5981						Pre_Post	1	30.1861	1	107.157	7		0	1	1	0	1	0	6	0	1	1	1	0	0	0	4.9	83	16	17	0	0.05	0.4		3	13.1	8.9	0	208	0.84
90160225I00093	611	F	1970-12-28	2016-02-25	2016-05-11				37.4	80	127	74	17	Pre_Post	0	45.8194	0.742	96.4929	76					1	1	2	6	0	1	0	1	0	0	0	4.4	62	8	20	1	0.03	0.2		2	10.8	9.3	2	148	0.66	0.3
90160227I00127	613	F	1986-07-07	2016-02-27	2016-03-21	180	75	23.1481	36.2	72	127	73	16	Pre_Post	0	30.075	0.742	57.6851	23	1	1	0	0	0	1	0	5	0	1	1	1	0	0	0	4.9	62	24	22	0	0.01	0.1		3	22.7	9.6	0	210	1.11	0.8
90160723I00089	638	M	1953-08-22	2016-07-23	2016-07-23	182	88	26.5668						Pre	1	63.8361	1	53.2359	0	2	0	1	1	0	1	0	5.3	0	1	0	1	0	0	0	4.5	75	24	27	0	0.05	0.6		3	28.7	8.9	0	140	1.35	0.3
90160801I00033	645	M	1977-11-22	2016-08-01	2016-08-24	172	69	23.3234	36.2	72	122	70	18	Pre_Post	1	39.2556	1	100.214	23	1	1	0	0	1	1	2	5	0	1	1	1	0	0	0	4.1	57	50	32	0	0.02	0.2		1	14.6	9	0	171	0.85	14
90160802I00144	647	M	1966-08-23	2016-08-02	2016-08-31	175	90	29.3878	36.5	74	165	119	20	Pre	1	50.6722	1	87.95	29	1	1	0	0	0	1	0	6	0	1	0	1	0	1	0	4.7	88	31	23	0	0.05	0.6		2	13.4	9.3	0	239	0.91	1.3
90180609I00047	818	M	1990-10-14	2018-06-09	2018-06-30	181	69	21.0616	37.5	96	118	75	20	Pre_Post	1	28.0556	1	94.362	21	2	0	1	1	1	1	2	6.3	0	1	1	1	0	0	0	4.1	58	9	15	2	0.06	0.5	0	3	13.1	8.7	0	129	0.95	0.6
90110801I00199	28	F	1959-02-25	2011-08-01	2011-08-07	158	53	21.2306	36.2	87	126	89	20	Pre_Post	0	53.1944	0.742	83.3329	6		0	2	0	0	0	0	6	1	1	0	1	0	0	0	4.8	89	15	18	15134.3	0.05	0.5	0	3	15.9	9.7	4.5	237	0.73
90110928I00026	53	M	1959-09-13	2011-09-28	2011-10-12				36	82	157	130	16	Pre	1	52.8	1	87.2187	14	2	0	2	0	0	0	0	8	0	1	0	1	0	0	0	4.2	64	32	35	6.4	0.03	0.4	0	3	13.5	8.8	7	133	0.91
90111010I00342	60	M	1980-06-12	2011-10-10	2011-12-13				36.2	68	158	115	18	Pre	1	31.7833	1	85.7244	64	1	1	0	0	1	0	1	7	0	1	1	1	0	0	0	4.8	119	38	24	21.2	0.09	0.7	0	3	11.2	9.4	2.7	207	1.01
90111110I00038	72	F	1958-09-30	2011-11-10	2011-11-23	160	60	23.4375						Pre_Post	0	53.8861	0.742	85.8223	13	1	1	0	0	0	0	0	5	0	1	1	1	0	0	0	4.3	86	14	21	51.7	0.06	0.4	0	3	20.4	8.7	1.9	205	0.71
90120131I00126	93	F	1939-09-07	2012-01-31	2012-03-07	155	45	18.7305						Pre_Post	0	73.4556	0.742	105.981	36	2	0	2	0	0	0	0	5	0	1	0	1	0	0	0	4.3	92	23	20	10939.3	0.1	0.8	0	3	22.2	9.5	0.5	165	0.56	5.5
90121115I00274	184	F	1957-07-15	2012-11-15	2012-11-15	161	46	17.7462						Pre	0	56.1444	0.742	124.68	0	2	0	2	0	0	0	0	5	0	1	0	1	0	0	0	4.4	127	95	61	73	0.05	0.6	0	3	13.4	9.5	5.8	165	0.51
90130202I00014	198	F	1948-08-19	2013-02-02	2013-02-19	152	47	20.3428	36	60	110	70	20	Pre_Post	0	65.3972	0.742	70.8748	17	1	1	0	0	0	0	0	5	0	1	1	1	0	0	0	4.2	89	49	43	6.6	0.02	0.1	0	3	22.2	9	2.1	211	0.81	2.2
90130912I00269	254	M	1991-07-10	2013-09-12	2013-10-01	166	54	19.5965	36	88	131	89	19	Pre_Post	1	22.5	1	129.636	19	1	1	0	0	0	0	0	5	0	1	1	1	0	0	0	5.2	50	38	35	7.5	0.06	0.9	0	3	14.5	10.1	0.5	147	0.75
90141221I00107	372	F	1952-03-10	2014-12-21	2015-09-17	163	70	26.3465						Pre_Post	0	63.6972	0.742	65.6146	270	1	1	0	0	0	0	0	6	0	1	1	1	0	0	0	4.5	83	28	27	4.6	0.03	0.3		3	20.5	9	1.5	191	0.87	23.3
90150427I00045	409	M	1968-08-08	2015-04-27	2015-06-17				36.7	68	133	66	20	Pre	1	47.3972	1	81.8437	51	1	1	0	0	0	0	0	5	1	1	1	1	0	0	0	4.6	51	25	24	43.4	0.05	0.8		3	14.1	9.1	2.3	171	0.98	0.4
90151216I00046	574	M	1966-09-09	2015-12-16	2015-12-18	162	54	20.5761	36	62	150	90	20	Pre_Post	1	49.9861	1	127.767	2	1	1	0	0	0	0	0	5	0	1	1	1	0	0	0	4.4	107	19	20	3	0.06	0.6		3	10.6	8.9	0	214	0.66	0.5
90160613I00337	617	M	1959-10-15	2016-06-13	2016-06-29	168	76	26.9274	36.8	91	136	92	16	Pre_Post	1	57.4889	1	89.1065	16	1	1	0	0	1	0	2	5.6	0	1	0	1	0	0	0	4.1	66	29	29	0	0.02	0.3		2	13.1	8.6	0	127	0.88	2.3
90160821I00061	662	M	1941-03-21	2016-08-21	2016-08-31	168	67.3	23.845						Pre	1	76.5194	1	26.5437	10	2	0	0	0	0	0	0	5.7	0	1	0	1	0	1	0	3.8	69	37	23	0	0.02	0.2		3	47.6	8.9	0	142	2.39	6
90160928I00048	681	F	1954-09-21	2016-09-28	2016-10-17				36.4	62	178	89	16	Pre_Post	0	62.925	0.742	102.972	19	1	1	0	0	0	0	0	5.3	0	1	1	1	0	0	0	3.9	54	17	17	3	0.02	0.3		3	17.3	8.6	0	151	0.59
90161108I00066	692	F	1988-05-29	2016-11-08	2016-12-01	151	44	19.2974	36.6	76	116	83	20	Pre_Post	0	28.8611	0.742	118.307	23	1	1	0	0	0	0	0	6.8	0	1	1	1	0	0	0	4.3	66	9	15	0	0.05	0.4		3	12.4	9	0	176	0.6	0.5
90170128I00029	712	M	1972-04-19	2017-01-28	2017-02-15	182	82	24.7555	36	70	154	100	20	Pre	1	45.4306	1	82.5508	18	1	1	0	0	0	0	0	6.2	0	0	0	1	0	0	0	4.2	54	37	27	0	0.05	0.9		3	17.7	8.9	0	211	0.98	2.5
90170508I00099	738	M	1979-02-15	2017-05-08	2017-05-30	171	70	23.939						Pre_Post	1	38.7833	1	95.268	22	2	1	1	1	1	0	2	6	0	1	1	1	0	0	0	4.3	74	18	24	0	0.05	0.7		3	9.5	9.3	0	226	0.89	1.5
90170515I00024	741	F	1970-05-01	2017-05-15	2017-06-12	165	53	19.4674	36	81	103	70	24	Pre_Post	0	47.725	0.742	100.976	28	1	1	0	0	1	0	2	5.6	0	1	0	1	0	0	0	3.7	66	20	29	1	0.02	0.3		2	17.5	8.4	1	176	0.63	0.2
90170620I00031	752	F	1975-06-12	2017-06-20	2017-07-13									Pre	0	42.6361	0.742	76.2177	23	2	0	0	0	1	0	2	8	0	1	1	1	0	0	0	4	50	8	12	0	0.04	0.4		3	16.4	8.3	0	143	0.82	15.6
90170705I00060	756	M	1966-12-03	2017-07-05	2017-09-13	174	76	25.1024	36.4	89	164	108	22	Pre_Post	1	51.325	1	74.3685	70	1	1	0	0	1	0	2	7.1	0	1	1	1	0	0	0	4.5	113	67	33	0	0.04	0.8		3	16.2	9.2	0	243	1.05	4
90130703I00178	239	F	1992-08-17	2013-07-03	2013-07-03				36.5	97	106	71	18	Pre_Post	0	21.1806	0.742	114.862	0	2	0	2	0	0	0	0	5	0	1	1	1	0	0	0	4.7	52	7	15	30.5	0.14	1.8	0	0	8.3	10	1.9	199	0.65
90120325I00086	112	M	1946-08-04	2012-03-25	2012-04-10	165	78	28.6501	36.5	73	141	81	16	Pre	1	66.5972	1	34.3252	16		0	2	0	1	0	2	5	0	1	0	1	0	0	0	4	120	20	26	12	0.04	0.3	0	0	36.2	9.8	4.5	273	1.96	261.6
90150726I00007	471	M	1955-03-17	2015-07-26	2015-08-17	172	83	28.0557	36.4	72	141	94	20	Pre	1	61.2389	1	77.6956	22	1	1	0	0	1	0	2	6	0	1	1	1	0	0	0	4.1	67	18	23	0	0.07	0.5		0	20	8.1	1	175	0.98	1.9
90110811I00137	32	F	1963-03-09	2011-08-11	2011-10-14	156.8	56	22.777	36.2	80	120	80	20	Pre_Post	0	49.1306	0.742	96.8268	64	2	0	2	0	0	0	0	8	0	1	0	1	0	0	0	4.4	47	16	16	1187.6	0.05	0.6	0	3	13.9	9.4	6.6	140	0.65
90111111I00061	73	M	1957-03-09	2011-11-11	2011-11-18				36	70			16	Pre_Post	1	55.4722	1	100.19	7	2	0	2	0	1	1	1	6	0	1	1	1	0	0	0	4.3	74	27	19	51	0.1	1	0	3	17.3	9.1	0.8	191	0.8
90111230I00246	82	M	1969-03-06	2011-12-30	2012-02-01	166.8	71.5	25.6989						Pre_Post	1	43.4417	1	122.829	33	2	0	2	0	1	1	2	6	0	1	0	1	0	0	0	4.8	74	33	19	86.9	0.1	0.8	0	3	14.4	9	2.2	235	0.7
90120219I00071	100	M	1985-06-21	2012-02-19	2012-02-25				36.4	80	134	78	18	Pre	1	27.0528	1	139.825	6	1	1	0	0	1	1	2	5	0	1	1	1	0	0	0	4.9	65	14	19	1.8	0.09	1.4	0	3	12	9.2	0.5	170	0.68
90120810I00056	159	M	1973-04-04	2012-08-10	2012-08-15				36	55	138	98	18	Pre_Post	1	39.925	1	87.84	5	1	1	0	0	0	1	0	7	0	1	1	1	0	0	0	4.8	97	27	24	14.1	0.04	0.3	0	3	12.5	10.1	0.1	238	0.95	1
90121001I00150	175	F	1972-02-12	2012-10-01	2012-10-09	162	48	18.2899	36.5	88	114	88	18	Pre_Post	0	41.2278	0.742	135.815	8	1	1	0	0	0	1	0	8	0	1	1	1	0	0	0	4.7	56	11	17	8.3	0.02	0.2	0	3	8.2	9.6	7.1	197	0.5	0.78
90130218I00147	205	M	1994-07-29	2013-02-18	2013-03-07									Pre_Post	1	18.8306	1	124.76	17	1	1	0	0	0	1	0	6	0	1	1	1	0	0	0	5	115	32	24	2.8	0.04	0.4	0	3	12.7	10	4.9	167	0.8
90131123I00052	265	F	1976-07-11	2013-11-23	2013-12-14	163	54	20.3244	36.5	68	117	79	16	Pre_Post	0	37.9139	0.742	118.759	21	1	1	0	0	0	1	0	5	0	1	1	1	0	0	0	4.6	57	11	18	13.2	0.05	0.5	0	3	13.2	8.8	0.3	203	0.57	0.78
90140113I00013	281	M	1978-01-08	2014-01-13	2014-02-12	176	81	26.1493	37	76	142	96	20	Pre_Post	1	36.5389	1	110.646	30	2	0	2	0	1	1	2	9	1	1	1	1	0	0	0	4.9	83	30	33	478.1	0.06	0.4		3	20.7	10.2	0.8	151	0.79
90141128I00031	361	F	1979-10-26	2014-11-28	2014-12-12	160	46	17.9688						Pre_Post	0	35.6028	0.742	103.369	14		0	2	0	0	1	0	7	0	1	1	1	0	0	0	4.7	52	16	20	900.4	0.03	0.4		3	15.2	9.2	4.5	160	0.65	0.2
90141230I00065	375	F	1978-08-22	2014-12-30	2015-01-30	167	67	24.0238	36.2	86	119	70	17	Pre_Post	0	36.8861	0.742	108.38	31	1	1	0	0	1	1	2	5	1	1	1	1	0	0	0	4.2	50	16	14	13.2	0.02	0.3		2	9.9	8.9	4.7	180	0.62	0.2
90150922I00039	514	M	1960-06-15	2015-09-22	2015-09-25	169	63	22.0581	36.1	61	175	114	20	Pre	1	56.075	1	93.2156	3		0	1	1	0	1	0	8	1	1	0	1	1	0	0	4.3	56	18	23	0	0.09	0.9		3	17.7	9.1	1	247	0.85	0.8
90151201I00044	557	M	1963-09-06	2015-12-01	2015-12-01	170	72	24.9135	35.8	77	163	107	20	Pre	1	52.9972	1	75.5441	0	1	1	0	0	0	1	0	6	0	1	0	1	0	0	0	4.4	100	46	33	0	0.05	0.6		2	11.9	8.9	0	145	1.03	2.1
90151212I00056	570	M	1984-02-25	2015-12-12	2015-12-28	160	56	21.875	36.5	66	134	82	18	Pre_Post	1	32.2583	1	118.666	16	1	1	0	0	1	1	2	6	0	1	1	1	0	0	0	4.7	80	16	16	1	0.02	0.3		3	13.2	9.8	1	190	0.76	1.2
90170124I00227	709	F	1959-06-07	2017-01-24	2017-02-15	158.9	61	24.1592						Pre_Post	0	58.475	0.742	80.4736	22	1	1	0	0	0	1	0	7	0	1	1	1	0	0	0	4.4	97	32	25	7	0.04	0.3		3	15.3	9.1	2	223	0.74	1.4
90170515I00022	742	M	1935-11-26	2017-05-15	2017-06-08	172	61	20.6193						Pre	1	82.6556	1	50.5157	24	1	1	0	0	1	1	2	5.2	0	0	1	1	0	0	0	4	77	9	21	2	0.05	0.5		3	17.8	8.6	0	187	1.35	0.7
90170619I00048	751	F	1997-10-08	2017-06-19	2017-07-08				35.8	74	108	71	22	Pre_Post	0	19.9833	0.742	120.495	19	1	1	0	0	0	1	0	6.6	0	1	0	1	0	0	0	4.2	67	13	18	2	0.01	0.2		3	6.4	8.8	0	120	0.63	0.1
90110918I00034	41	M	1978-12-05	2011-09-18	2011-10-05				36.8	72	120	80	18	Pre	1	33.2639	1	125.521	17	2	0	2	0	0	0	0	7	0	1	1	1	0	0	0	4.6	45	30	21	27.7	0.07	0.6	0	3	12	8.7	2.4	175	0.72
90110924I00201	46	F	1944-08-13	2011-09-24	2011-09-24	157.7	62	24.9303	36	64	158	83	20	Pre_Post	0	68.0917	0.742	60.6894	0	2	0	2	0	0	0	0	5	0	1	1	1	0	0	0	4.2	65	13	15	4.6	0.03	0.3	0	3	20.8	8.8	1.3	210	0.92
90110924I00014	48	M	1979-10-17	2011-09-24	2011-09-24									Pre_Post	1	32.4028	1	75.7866	0	1	1	0	0	0	0	0	6	0	1	1	1	0	0	0	4.5	50	21	21	21.2	0.04	0.5	0	3	13.1	9	3.3	107	1.12
90111103I00051	68	M	1953-09-27	2011-11-03	2011-11-03	164	74	27.5134						Pre_Post	1	58.9472	1	86.385	0	1	1	0	0	0	0	0	9	0	1	1	1	0	0	0	5.4	61	47	31	29.5	0.1	1	0	3	13	10	10.7	160	0.9
90120125I00058	91	M	1980-02-19	2012-01-25	2012-02-04				36.1	67	117	81	16	Pre_Post	1	32.3972	1	113.382	10	2	0	2	0	1	0	2	5	0	1	0	1	0	0	0	4.6	74	53	38	23.1	0.06	0.8	0	3	11.6	9.6	1.2	184	0.79
90121113I00188	183	M	1950-08-10	2012-11-13	2012-11-28	173	74	24.7252	36.5	59	112	69	20	Pre_Post	1	63.1694	1	93.5231	15	2	0	2	0	1	0	2	8	1	1	0	1	0	0	0	5	60	49	34	12	0.05	0.5	0	3	15.5	9.6	1	229	0.83	0.6
90130201I00281	197	F	1948-12-24	2013-02-01	2013-02-19	153	91	38.8739	36.6	75	145	90	18	Pre_Post	0	65.0417	0.742	110.914	18	1	1	0	0	1	0	2	5	0	1	1	1	0	0	0	4.9	75	20	20	99.2	0.08	0.7	0	3	13.7	9.6	1	226	0.55
90130214I00123	200	M	1962-11-08	2013-02-14	2013-02-18	166	63	22.8625	36	59	143	82	20	Pre	1	51.0028	1	86.7332	4	2	0	2	0	0	0	0	5	1	1	0	1	0	0	0	4.6	59	13	23	4.6	0.05	0.7	0	3	17.7	9.3	1	212	0.92
90150320I00231	392	M	1945-01-17	2015-03-20	2015-03-27	152	52	22.5069						Pre_Post	1	71.1917	1	93.8865	7		0	1	1	0	0	0	6	0	1	1	1	1	0	0	4.1	123	17	25	343.9	0.04	0.4		3	27.6	9.5	0.5	159	0.81	0.8
90151018I00144	536	F	1969-02-04	2015-10-18	2015-11-02	180	58	17.9012						Pre_Post	0	47.3806	0.742	82.6941	15		0	0	0	0	0	0	6	0	1	1	1	0	0	0	4.5	85	12	20	0	0.06	0.6		3	10.6	9	0	164	0.75
90160612I00152	616	F	1957-03-12	2016-06-12	2016-07-12	156	56	23.0112						Pre	0	60.1167	0.742	86.7509	30	2	0	0	0	1	0	2	5.3	0	1	1	1	0	1	0	3.9	93	25	31	0	0.03	0.4		3	19.6	10.8	0	228	0.69	1.5
90180323I00053	779	F	1976-11-09	2018-03-23	2018-04-09	163	55	20.7008	36.1	88	131	89	20	Pre_Post	0	41.9694	0.742	103.645	17	2	0	1	1	0	0	0	5.3	0	1	1	1	0	0	0	4.5	62	8	17	0	0.06	0.6	0	3	11.5	8.9	0	221	0.63	52.7
90180404I00245	788	M	1975-06-28	2018-04-04	2018-04-23	174	65	21.4692	36.4	82	138	101	16	Pre_Post	1	43.3917	1	75.2897	19	1	1	0	0	0	0	0	5.5	0	1	1	1	0	1	0	4.9	54	15	18	0	0.12	0.6	0	3	16	9.4	1	250	1.07	0.8
90150609I00210	431	F	1962-01-21	2015-06-09	2015-06-10				36.7	78	127	82	20	Pre_Post	0	54.1583	0.742	73.6404	1	1	1	0	0	0	0	0	6	1	1	1	1	0	0	0	3.5	61	7	13	0	0.02	0.3		0	13.1	8	2	160	0.81	34.4
90120419I00045	120	M	1981-07-09	2012-04-19	2012-05-04				36	88	125	76	18	Pre_Post	1	31.2278	1	112.585	15	1	1	0	0	0	0	0	7	0	1	1	1	0	0	0	4.9	76	18	22	0	0.04	0.5	0	3	11.7	9.6	13.8	176	0.8
90160118I00057	589	M	1961-12-04	2016-01-18	2016-02-17	175	85	27.7551	36.4	74	171	115	15	Pre_Post	1	54.9111	1	89.9402	30	1	1	0	0	0	0	0	5	0	1	1	1	0	0	0	4.4	81	29	25	0	0.06	0.7		3	18.7	8.7	2	194	0.88	0.4
90180305I00039	768	F	1959-10-20	2018-03-05	2018-03-22	160	55	21.4844	36.5	70	161	90	20	Pre_Post	0	59.225	0.742	132.273	17	1	1	0	0	1	0	2	5	0	1	1	1	0	0	0	4.2	105	24	23	0	0.05	0.4	0	3	19.4	9.1	0	199	0.48	9.1
90180325I00028	781	F	1973-02-28	2018-03-25	2018-04-18									Pre_Post	0	45.725	0.742	101.857	24	2	0	1	1	1	0	2	5	0	1	1	1	0	0	0	3.8	87	22	28	2	0.06	0.6	0	3	9.5	8	1	184	0.63	1.1
90141205I00296	363	M	1941-10-04	2014-12-05	2014-12-16	168	58	20.5499	36.3	91	160	100	20	Pre_Post	1	74.2361	1	53.453	11		0	2	0	1	1	1	14	0	1	1	1	0	0	0	4.2	82	14	27	1.8	0.04	0.4		1	16.7	8.6	0	181	1.31	0.7
90130308I00232	209	M	1984-02-27	2013-03-08	2013-03-18	176	100	32.2831	36	69	150	75	20	Pre	1	29.45	1	90.1444	10	2	0	2	0	1	1	2	10	0	1	0	1	0	0	0	4.9	54	39	26	26.8	0.04	0.4	0	3	11.4	9.6	0.9	242	0.98	3.2
90131219I00085	273	M	1947-10-27	2013-12-19	2013-12-28	174.6	83	27.2264						Pre	1	67.1111	1	83.074	9		0	2	0	1	1	2	13	1	1	1	1	0	0	0	4.5	76	30	36	21.6	0.06	1	0	1	18.4	8.6	0	142	0.91
90160206I00189	598	M	1983-11-01	2016-02-06	2016-06-17	175	74	24.1633						Pre_Post	1	32.7361	1	118.312	132	1	1	0	0	1	1	2	11	0	1	1	1	0	0	0	4.2	111	29	20	0	0.03	0.3		3	18.6	8.4	0	214	0.76	0.2
90131222I00069	275	M	1952-02-29	2013-12-22	2013-12-27	180	73	22.5309	36.4	72	132	82	18	Pre_Post	1	62.7139	1	75.5393	5	1	1	0	0	1	0	2	12	1	1	0	1	0	0	0	4.7	78	25	33	58.5	0.09	0.9	0	1	21.5	9.6	0.4	147	1	0.78
90140914I00175	336	M	1961-03-23	2014-09-14	2014-09-17	170	85	29.4118						Pre	1	54.2583	1	96.4551	3		0	2	0	0	0	0	12	0	1	1	1	0	0	0	4.9	76	34	22	17.5	0.05	0.6		3	19.1	9.5	0.3	143	0.83
90161118I00014	697	F	1950-08-01	2016-11-18	2016-12-12	153.4	61	25.9226						Pre_Post	0	67.2667	0.742	73.6074	24	2	0	1	1	0	0	0	13.2	0	1	0	1	0	1	0	4.4	76	16	18	0	0.03	0.3		0	15.6	9	0	139	0.78	1
90121008I00363	177	M	1969-03-25	2012-10-08	2012-10-24	171	80	27.3588	36.2	81	171	121	16	Pre	1	44.175	1	68.3412	16	2	0	2	0	0	1	0	12	0	1	0	1	0	0	0	5.1	84	38	29	12.9	0.07	0.7	0	3	17.5	10.2	0.8	158	1.16
90131018I00250	263	M	1972-04-05	2013-10-18	2013-11-13	170	60	20.7612	36.5	62	161	89	18	Pre_Post	1	42.1417	1	105.939	26	2	0	2	0	0	1	0	12	1	1	1	1	0	0	0	4.7	57	22	30	49.1	0.04	0.5	0	3	16.6	9.6	0.1	218	0.8
90131101I00044	264	M	1971-10-15	2013-11-01	2013-11-26				36.2	86	146	94	18	Pre_Post	1	42.6611	1	92.2456	25	1	1	0	0	1	1	1	12	0	1	1	1	0	0	0	4.7	44	43	28	30.2	0.02	0.2	0	3	12.9	9.3	0	198	0.9
90120702I00336	141	F	1956-11-12	2012-07-02	2013-01-30									Pre_Post	0	56.4472	0.742	95.8356	212	2	0	2	0	0	1	0	12	0	1	0	1	0	0	0	4.3	72	16	16	2.8			0	0	11.4	8.8	1.3	142	0.64	83.1
90110609I00273	8	M	1978-05-26	2011-06-09	2011-06-24				36.4	84	160	112	20	Pre_Post	1	33.5194	1	136.18	15	1	1	0	0	1	1	1	13	0	1	1	1	0	0	0	4.6	70	39	18	0.9	0.04	0.4	0	3	11.3	8.9	11.9	238	0.67
90150520I00104	424	F	1934-11-04	2015-05-20	2015-05-20	146	44	20.6418						Pre_Post	0	81.7139	0.742	55.6807	0		0	2	0	0	1	0	15	0	1	1	1	0	0	0	3.4	81	7	17	15603.5				2	21.5	8.6	2.5	206	0.96	155.2
[truncated: 45 more columns]
